# Supplementary material for: Parallel processing of working memory and temporal information by distinct types of cortical projection neurons
Source: Nat Commun. 2021 Jul 16;12:4352. doi: 10.1038/s41467-021-24565-z (PMC8285375; doi:10.1038/s41467-021-24565-z)
Supplement: Supplementary file 6 — Source Data [file 41467_2021_24565_MOESM6_ESM.xlsx]

## Sheet: Fig.1e,f
Fig. 1e
	Correct			Error			Miss
	ACSF	Mus	Ctrl	ACSF	Mus	Ctrl	ACSF	Mus	Ctrl
Mean	89.485	58.6507	93.2687	9.77282	35.3864	6.61635	0.74215	5.96285	0.114943
SEM	1.45966	2.20658	1.31117	1.22529	4.22947	1.26164	0.398182	4.92032	0.104928
Animal	85.034	52.5547	89.6552	12.2449	14.5985	9.65517	2.72109	32.8467	0.689655
	91.6667	60.4396	92.2535	8.33333	39.011	7.74648	0	0.549451	0
	93.7063	66.2069	90.8333	6.29371	33.7931	9.16667	0	0	0
	91.6667	63.5762	91.7241	8.33333	36.4238	8.27586	0	0	0
	90.6593	51.3889	98.6755	8.24176	48.6111	1.3245	1.0989	0	0
	84.1772	57.7381	96.4706	15.1899	39.881	3.52941	0.632911	2.38095	0
Fig. 1f
	ACSF	Mus	Ctrl
Mean	3.75844	3.71259	3.83385
SEM	0.152232	0.214483	0.232341
Animal	3.456	3.02778	3.77436
	3.15368	3.23333	3.45802
	4.16418	4.15278	4.38226
	3.86014	3.32986	4.35589
	3.71111	4.31532	2.80089
	4.20551	4.21649	4.23171

## Sheet: Fig.2b,c,g
2b, IT line graph	0	0	0	0	0	0.366667	0.466667	0.166667	0	0	0	0	0	0	0	0	0	0	0	0
	0	0	0	0	0	0.0588235	0.441176	0.352941	0.147059	0	0	0	0	0	0	0	0	0	0	0
	0	0	0	0	0	0.103448	0.310345	0.482759	0.103448	0	0	0	0	0	0	0	0	0	0	0
	0.0263158	0	0	0	0.0789474	0.289474	0.394737	0.184211	0	0.0263158	0	0	0	0	0	0	0	0	0	0
	0	0	0	0	0	0.461538	0.307692	0.115385	0.115385	0	0	0	0	0	0	0	0	0	0	0
	0	0	0	0	0.03125	0.25	0.5	0.125	0.09375	0	0	0	0	0	0	0	0	0	0	0
	0	0	0	0	0	0	0.466667	0.333333	0.166667	0	0.0333333	0	0	0	0	0	0	0	0	0
	0	0	0	0	0	0.0769231	0.269231	0.346154	0.269231	0	0.0384615	0	0	0	0	0	0	0	0	0
	0	0	0	0	0	0.0714286	0.0714286	0.428571	0.392857	0.0357143	0	0	0	0	0	0	0	0	0	0
2b, PT line graph	0	0	0	0	0.0714286	0.178571	0.0714286	0.107143	0.0357143	0.0357143	0.0357143	0.107143	0.107143	0.107143	0	0.0714286	0.0357143	0	0.0357143	0
	0	0	0	0.0294118	0.0588235	0	0.176471	0.147059	0.0294118	0.0588235	0.0294118	0.0882353	0.147059	0.147059	0.0294118	0	0	0.0294118	0.0294118	0
	0	0	0	0	0	0.0357143	0.107143	0.0714286	0.107143	0.142857	0.0357143	0.142857	0.0714286	0.0357143	0.142857	0	0.0357143	0.0714286	0	0
	0	0	0	0	0	0	0	0.0740741	0.222222	0.296296	0.148148	0.0740741	0.148148	0.037037	0	0	0	0	0	0
	0	0	0	0	0	0.171429	0.171429	0.114286	0.257143	0.114286	0.0571429	0.0571429	0.0285714	0.0285714	0	0	0	0	0	0
	0	0	0	0	0	0	0.0689655	0.0344828	0.241379	0.275862	0.137931	0.0344828	0.0689655	0.0344828	0.0344828	0.0689655	0	0	0	0
	0	0	0	0	0.037037	0.037037	0	0.0740741	0.407407	0.0740741	0.0740741	0.111111	0.0740741	0.037037	0.0740741	0	0	0	0	0
	0	0	0	0	0	0.0454545	0	0.181818	0.181818	0.0909091	0	0.136364	0.136364	0.181818	0.0454545	0	0	0	0	0
	0	0	0	0	0	0	0.047619	0.142857	0	0.0952381	0.047619	0	0.142857	0.190476	0.142857	0.142857	0.047619	0	0	0
2b right, IT	93	96	84
2b left, PT	90	91	70
2c, PP IT, Firing rate	0.361024	0.38718	3.65441	4.80613	3.84463	5.51319	0.351094	1.39127	4.63686	0.174391	0.10225	1.1783	0.250474	4.05892	2.42762	0.822291	0.287951	2.73679	0.660452	3.84412	0.0752076	4.71532	0.79573	0.565523	0.401015	0.604848	6.51333	6.46736	0.0854967	1.75579	0.813452	0.366177	7.82622	0.28337	0.26073	0.700856	1.44428	0.163412	0.247322	2.11548	0.445167	2.20779
2c, PP IT, Half-valley width	310.335	368.826	317.386	332.571	436.417	353.55	345.438	410.467	339.59	263.831	356.515	315.452	309.849	385.373	325.657	329.109	313.205	355.187	387.521	429.697	363.877	415.957	423.899	394.549	382.219	368.118	410.176	355.074	357.085	360.543	284.551	439.602	489.581	368.315	498.812	378.643	379.519	348.714	275.445	324.489	324.892	453.138
2c, unclassified IT, Firing rate	0.519564	0.39692	8.79424	0.542136	0.392967
2c, unclassified IT, Half-valley width	284.47	240.458	332.307	294.9	285.868
2c, FS IT, Firing rate	11.7902	8.99085	12.587	5.71272	5.12784	1.4739	12.58	5.7162	3.39327	2.23854	4.80174	9.76922	11.2927	1.18704	11.5464	9.72948	12.4101	13.5882	6.44348
2c, FS IT, Half-valley width	260.899	230.256	301.713	231.972	219.915	239.319	296.638	213.632	243.779	221.481	196.854	227.054	258.757	228.475	170.306	268.179	196.659	188.721	178.44
2c, PP PT, Firing rate	0.300043	3.67793	0.340889	2.45372	6.74391	0.574983	1.32488	1.09907	0.71467	2.90693	0.372916	1.2729	1.32736	0.250446	2.26925	0.20606	0.364481	0.0790346	11.6232	0.353237	2.27628	4.69479	2.05006	1.24271	0.557266	8.48026	0.100833	0.332869	1.99343	4.67725	1.33577	1.07274	1.45885	7.05735	0.314616	1.81186	1.48111	0.209846	0.172232	1.37667	1.67125	0.500102	6.47405	0.314148	0.0994523	1.08591	0.24693
2c, PP PT, Half-valley width	386.639	408.17	375.662	384.68	378.513	394.496	353.906	307.641	339.904	369.259	395.533	406.195	283.389	408.201	379.117	341.729	473.899	386.395	373.877	281.319	268.043	256.302	407.875	413.269	287.817	345.402	247.866	354.634	486.631	475.305	480.499	406.592	421.199	289.919	267.714	365.045	344.113	344.297	375.845	410.099	406.049	425.262	452.567	349.465	295.735	380.221	374.666
2c, FS PT, Firing rate	14.9351	7.34076	1.88507	1.04425	4.15315	10.8842	0.285191	5.78487	7.22732	1.44299	13.6666	5.75348	5.82001	14.7597	10.7873
2c, FS PT, Half-valley width	238.552	260.536	231.528	239.491	193.462	209.522	218.639	233.73	212.384	211.478	217.777	193.085	188.266	218.635	221.899
2c, untagged PP, Firing rate	0.70662	9.97317	0.163304	0.666762	0.265853	1.73946	1.43414	2.19803	2.33618	1.32214	0.349255	2.52684	1.00417	0.684149	0.599828	6.94493	0.321372	1.99261	4.6574	3.36642	1.5335	1.47911	0.507009	0.285442	1.82044	1.50406	8.60447	1.46831	0.109713	3.41452	4.46534	6.54347	0.125669	0.900117	0.149679	0.972658	2.87139	0.801277	1.82636	2.9259	1.01002	8.80163	1.32512	10.2872	0.265024	2.35613	12.4407	11.8027	1.67805
2c, untagged PP, Half-valley width	391.18	468.46	387.245	379.718	402.797	395.903	411.631	424.689	425.121	398.898	385.855	425.673	411.664	390.584	258.784	466.743	380.258	458.713	310.21	383.937	368.081	297.841	366.3	347.134	361.749	427.368	458.259	345.612	329.805	427.761	334.445	447.638	393.036	443.873	375.861	424.637	385.94	392.79	370.999	411.18	410.139	474.338	313.339	478.063	288.68	373.484	450.233	508.504	365.342
2c, untagged unclassified, Firing rate	7.20758	11.4143	0.0874214	0.932664	0.283765	0.412108	0.29071	11.7079	1.53436	0.176413	5.30135	0.454599	0.460919	0.716996	0.634214	0.234724	1.5379	0.0493053	0.19867	0.217661	2.28696	1.64837	0.648511	0.185389	0.501251	0.709804	0.704869	0.225662	0.16658	0.219937
2c, untagged unclassified, Half-valley width	260.358	375.169	275.532	296.965	256.541	257.044	280.538	398.398	217.74	274.441	292.079	245.476	304.48	223.504	269.94	228.65	305.886	240.155	237.708	286.141	289.816	280.709	265.244	298.229	237.94	284.818	227.015	223.14	232.959	217.97
2c, untagged FS, Firing rate	7.40004	6.43007	4.77664	4.08392	0.562471	0.340151	7.85271	0.79043	13.3612	1.3453	10.8117	3.08155	2.12353	2.8521	7.66536	0.587125	3.21461	0.723546	7.74247	1.60195	7.86186	20.7684	51.6079	1.22075	7.1826	0.588748	8.63224	4.52829	0.360281	12.9072	7.33101	16.9271	4.2399	1.71873	4.4224	16.5586	8.14128	4.82684	12.3649	1.53207	23.6237	1.02816	3.06625	6.73029	7.87739	0.347588	5.02036	28.4315	8.15124
2c, untagged FS, Half-valley width	262.044	206.425	242.387	240.553	208.366	197.405	223.863	210.474	199.73	223.442	248.602	258.403	195.448	254.096	254.339	213.304	248.739	218.81	207.079	122.597	135.746	229.522	156.949	211.843	208.634	252.001	221.196	202.638	144.75	211.453	242.866	300.415	258.059	204.701	200.11	239.688	278.001	221.654	161.595	238.302	169.99	190.56	122.355	242.952	215.819	124.153	240.186	127.498	214.017
2g left, Rxfp3-Cre	504	445.333	369.333	386.667	373.333
2g left, PV	174.667	181.333	129.333	130.667	188
2g left, Efr3a-Cre	234.667	245.333	260	318.667	196
2g left, PV	124	221.333	137.333	134.667	122.667
[truncated: 1,236 more columns]

## Sheet: Fig 2e
	SALT p-value					Waveform correlation					Peak response latency (ms)
	PP IT	PP PT	FS IT	FS PT		PP IT	PP PT	FS IT	FS PT		PP IT	PP PT	FS IT	FS PT
Mean	0.000159617	0.000760727	0.000245026	0.000761432		0.971529	0.961566	0.996289	0.995815		3.39762	3.05532	3.82105	3.5
SEM	8.35038e-05	0.00029105	0.000199179	0.000479229		0.0058526	0.00667883	0.000915152	0.00119908		0.182713	0.210967	0.192746	0.192988
Neuron	0	0	0	0		0.99891	0.956121	0.994273	0.997832		3.1	3.4	3.3	3.3
	0	0	0	6.20732e-05		0.99759	0.981024	0.999466	0.99589		5.9	1.9	4	5.4
	0	0	0	0.0060211		0.992251	0.999154	0.999441	0.997685		3.2	1.8	3.3	5
	0	0	0	0		0.962592	0.978218	0.999801	0.991991		0.8	2.5	4.3	3.1
	0	0	0	0		0.990567	0.962613	0.999388	0.9969		6.3	2.7	4.9	3.5
	0	0	0	0		0.994186	0.995898	0.998745	0.999716		4.7	5.2	4.3	3.2
	0	0	0	0.000124146		0.997347	0.914465	0.999779	0.992889		2.9	2.7	4	3.2
	0.000434513	0	0	0.00018622		0.996673	0.900868	0.993469	0.988792		4.5	3.2	6.3	2.6
	0	0	0	0.00490379		0.998557	0.929603	0.999302	0.998281		4.8	2.3	3.9	2.7
	0	0	0	0		0.996641	0.995295	0.999634	0.999431		6	3.8	4.8	3.4
	0	0.002545	0.00384854	0		0.949995	0.967921	0.985861	0.998156		2.8	3.2	3.1	3.6
	0	0	0	0		0.989184	0.934472	0.99592	0.982714		3.1	2.5	3.4	3.4
	0	0.00670391	0	0		0.997725	0.952013	0.999751	0.998357		2.7	3.4	4	3.4
	0	0	0	0.000124146		0.992879	0.9061	0.99302	0.999107		2.3	2.3	3.6	3.9
	0	0.00937306	0.000806952	0		0.971901	0.978539	0.992935	0.999483		2.6	1.2	2.7	2.8
	0	0	0			0.859075	0.927395	0.99968			2.9	2.3	3.3
	0	0.00018622	0			0.989946	0.988744	0.989611			3.4	3.1	3.6
	0.00235878	0	0			0.979667	0.853364	0.992977			3	2.8	2.8
	0.00117939	0	0			0.979683	0.993048	0.996444			2.4	4.1	3
	0	0				0.996582	0.99889				3.6	5.1
	0	0				0.985473	0.996919				3.5	0.8
	0	0.00682806				0.994806	0.992479				5	3.3
	0	0				0.965829	0.999428				2.8	2.5
	0	0				0.995272	0.995388				4.6	3.5
	0	0.00136561				0.925988	0.998271				1	2.9
	0	0.000806952				0.999603	0.998417				4.6	4.1
	0	0				0.999522	0.998868				3	10
	0	0.000434513				0.939281	0.992363				2.2	2
	0	0				0.978872	0.994493				4.3	3.3
	0	0				0.973629	0.993489				2.2	2.8
	0	0				0.95242	0.995436				3.4	2.6
	0	0.00124146				0.969175	0.986377				3.2	2.6
	0	0				0.99931	0.984558				3.3	2.7
	0	0.00477964				0.996971	0.998872				4.2	3.4
	0	0				0.924399	0.989342				2.5	2.9
	0	0				0.954685	0.980502				2.8	0.7
	0.000248293	0				0.928554	0.989094				2.8	2.2
	0	0				0.8171	0.926349				2.3	3.9
	0	0				0.932419	0.919788				2.2	4.9
	0	0.00105525				0.993059	0.893774				3.7	2
	0	0				0.94823	0.85123				4	3
	0.00248293	0				0.99766	0.920181				4.1	1.9
		0					0.990484					4.7
		0.000434513					0.933619					4
		0					0.995288					3.9
		0					0.802687					1
		0					0.96214					2.5

## Sheet: Fig 3c, d
	Fig 3c			Fig 3d
				Selectivity index			Absolute selectivity index			Absolute selectivity index with shuffled data
	IT	PT		IT	PT		IT	PT		IT	PT	total
Mean	5.69231	2.19355		0.0464686	-0.0446941		0.237327	0.131639		0.126978	0.122439	0.12451
SEM	1.56965	0.763937		0.0565267	0.0259831		0.0333468	0.0134375		0.00501561	0.00395489	0.00315439
Neuron	0	1		0.146156	-0.113694		0.146156	0.113694		0.15504	0.14413
	0	2		0.0470128	0.222899		0.0470128	0.222899		0.0941857	0.105489
	3	0		0.173847	0.068813		0.173847	0.068813		0.0853441	0.101596
	0	0		0.00834258	-0.130921		0.00834258	0.130921		0.158344	0.155767
	1	0		0.412325	-0.0905787		0.412325	0.0905787		0.146042	0.121918
	0	0		0.0553107	0.143771		0.0553107	0.143771		0.140175	0.146391
	10	0		-0.318815	-0.0697043		0.318815	0.0697043		0.119991	0.126389
	24	0		0.438971	0.128684		0.438971	0.128684		0.110659	0.0891602
	8	0		0.171695	-0.170873		0.171695	0.170873		0.0904353	0.13165
	0	5		0.0641853	-0.166865		0.0641853	0.166865		0.095431	0.103195
	31	1		0.684546	0.115123		0.684546	0.115123		0.114897	0.137814
	0	19		0.117081	-0.182028		0.117081	0.182028		0.107673	0.189688
	0	1		0.212177	0.175886		0.212177	0.175886		0.206088	0.122751
	5	0		0.191181	0.0292074		0.191181	0.0292074		0.158586	0.110438
	0	0		0.0963593	0.00800595		0.0963593	0.00800595		0.133986	0.0922089
	0	11		-0.21592	-0.242347		0.21592	0.242347		0.117552	0.0933143
	3	3		0.0885583	-0.218638		0.0885583	0.218638		0.117014	0.13071
	0	0		-0.000319278	0.130265		0.000319278	0.130265		0.114596	0.13287
	8	0		0.342862	0.249791		0.342862	0.249791		0.13042	0.1188
	3	1		0.208345	-0.138094		0.208345	0.138094		0.141803	0.0988214
	14	10		-0.501232	-0.183883		0.501232	0.183883		0.151853	0.089363
	19	0		-0.491764	-0.123982		0.491764	0.123982		0.127913	0.0931932
	4	0		0.230383	-0.00920581		0.230383	0.00920581		0.118256	0.138638
	4	0		-0.194897	0.0505715		0.194897	0.0505715		0.115527	0.134685
	10	0		-0.402671	-0.331581		0.402671	0.331581		0.126799	0.143078
	1	7		-0.355537	-0.121874		0.355537	0.121874		0.12282	0.128297
		6			-0.0651725			0.0651725			0.138236
		0			0.0246263			0.0246263			0.117111
		0			-0.0664252			0.0664252			0.12306
		1			-0.189553			0.189553			0.122303
		0			-0.117739			0.117739			0.114551

## Sheet: Fig 3e, f
	Fig 3e
	IT																											PT
	Number of neurons																											Number of neurons
	1	2	3	4	5	6	7	8	9	10	11	12	13	14	15	16	17	18	19	20	21	22	23	24	25	26		1	2	3	4	5	6	7	8	9	10	11	12	13	14	15	16	17	18	19	20	21	22
Mean	52.7	52.35	54.6	59	57.65	57.7	57.4	55.8	56.65	58.4	57.5	59.45	61	60.85	60.65	62.3	60.3	62.1	62.3	62.85	63.2	63.25	61.9	64.05	64.65	65		47.75	49.15	52.5	50.75	51.45	49.8	49.25	48.05	50.35	47.75	51.2	49.5	46.1	48.8	48	50.9	48.65	50.75	49.45	51.85	49.7	48.7
SEM	1.50236	1.67847	1.50944	1.44741	1.35362	1.50403	1.30092	1.44865	1.24711	1.26665	1.40446	1.45756	1.247	1.45268	1.43293	1.28144	1.32064	1.36231	1.34428	1.34769	1.28748	1.22755	1.49295	1.41367	1.29278	1.35093		1.44114	1.46979	1.41333	1.38992	1.52035	1.47973	1.43244	1.34888	1.35509	1.21732	1.29831	1.15217	1.12601	1.20233	1.09772	1.28332	1.21007	1.35531	1.23672	1.21379	1.26653	1.25024
Iteration	15	50	35	45	50	45	45	60	60	60	55	50	55	80	85	40	65	50	55	70	70	70	65	70	70	65		10	60	40	35	55	60	35	45	50	45	45	35	45	65	45	30	45	50	60	25	50	40
	65	25	45	55	50	70	55	55	50	50	60	60	70	70	80	65	65	70	70	60	75	50	55	55	75	70		70	40	55	55	70	25	60	65	50	55	45	50	35	90	35	50	55	50	30	55	25	60
	35	30	80	45	55	55	75	60	55	40	70	60	80	45	50	45	55	80	65	50	60	80	40	50	65	70		45	60	65	55	55	70	40	55	55	65	65	35	55	45	50	45	40	40	50	65	55	50
	40	45	65	45	65	90	30	60	40	75	75	55	60	35	50	70	80	65	40	65	55	55	60	60	55	85		50	35	70	55	50	55	35	60	35	35	65	65	45	35	40	45	35	70	55	65	30	40
	60	65	40	65	60	65	60	40	40	60	100	75	70	40	65	70	75	45	65	55	50	45	80	50	70	45		45	35	50	50	45	35	35	35	40	50	65	50	75	25	50	60	45	30	60	40	55	35
	35	25	35	95	70	50	50	50	65	60	65	40	85	50	45	65	70	45	50	75	55	60	45	50	65	40		20	65	25	50	60	75	60	60	45	55	45	55	50	55	45	50	60	30	50	50	50	45
	55	60	30	50	75	50	60	45	50	55	55	45	50	60	25	35	40	65	60	75	50	100	70	95	70	95		40	70	85	45	45	60	45	55	30	45	30	60	50	50	45	40	40	50	45	50	40	70
	55	70	60	80	65	50	90	50	80	80	55	50	50	55	40	75	50	70	60	75	50	65	40	60	80	70		55	30	75	70	60	30	50	45	35	45	60	35	50	55	65	25	50	40	70	75	45	40
	35	60	45	50	75	55	60	55	60	55	60	60	85	45	55	60	35	60	65	60	65	75	80	95	65	65		50	55	45	30	75	35	50	25	50	40	40	60	70	65	50	65	20	65	60	45	60	45
	80	40	75	85	35	55	60	35	45	65	30	55	60	30	65	65	55	55	45	60	55	75	40	75	100	45		55	40	35	65	25	40	20	40	45	35	55	60	40	40	45	55	50	50	35	40	65	65
	60	80	50	45	85	55	50	65	40	60	55	55	50	75	95	60	65	70	60	95	75	70	50	70	65	45		65	60	55	65	60	40	65	80	55	80	35	60	35	35	40	60	40	55	45	55	60	50
	55	50	45	30	45	65	40	50	35	60	55	50	65	60	55	90	45	95	80	55	75	50	45	60	60	50		65	50	50	35	45	20	50	75	50	60	45	45	50	50	45	45	20	40	35	30	25	40
	50	60	20	55	55	65	45	45	40	65	60	80	75	45	50	80	90	55	70	60	65	85	90	95	75	60		35	50	60	35	45	25	55	60	60	35	30	50	45	45	25	80	35	65	50	40	40	50
	50	55	55	70	55	75	70	60	55	50	70	65	70	65	50	80	70	50	70	75	50	60	45	65	80	70		20	15	20	70	55	35	50	30	70	55	35	45	50	45	40	45	40	50	60	75	40	50
	55	50	70	75	65	70	65	45	40	40	80	75	60	75	60	55	80	50	45	80	90	55	50	90	60	75		70	65	65	45	30	30	45	55	50	45	25	60	45	35	80	25	45	55	45	35	40	65
	55	60	45	75	55	50	50	45	65	70	45	60	60	75	85	80	45	65	60	45	65	60	60	70	65	60		55	30	65	50	50	80	45	30	40	65	55	65	55	20	30	40	55	60	55	55	45	40
	30	70	60	70	70	60	60	40	60	100	70	60	45	90	45	60	40	85	75	50	50	70	65	60	55	80		35	25	65	40	75	55	45	35	50	50	45	60	20	45	35	45	50	45	50	35	55	55
	50	55	50	55	60	65	70	65	60	70	45	55	60	75	45	60	50	70	60	60	55	60	70	70	60	80		45	65	35	50	65	45	45	30	40	55	60	55	35	45	50	50	60	50	75	50	45	55
	65	45	35	45	25	85	55	65	40	35	70	75	60	85	70	65	45	45	55	60	70	65	55	60	55	65		45	55	60	45	75	30	45	45	70	50	70	35	40	75	40	35	50	50	50	45	55	60
	30	40	75	55	45	70	50	65	40	60	50	50	45	50	45	70	75	70	50	50	30	75	70	75	60	55		35	65	80	55	65	70	60	70	50	55	45	40	45	60	60	70	60	45	30	65	55	35
	30	50	75	75	50	60	50	65	80	55	40	40	50	75	50	70	35	65	60	55	45	55	45	45	60	65		35	55	75	65	75	50	55	45	35	40	55	40	40	55	55	55	65	65	35	70	55	55
	30	35	50	65	35	35	85	30	50	45	55	75	65	75	55	55	50	55	55	65	50	70	60	60	60	85		25	70	65	55	25	45	80	45	60	55	70	35	20	60	40	35	75	50	45	50	55	35
	55	80	65	65	40	80	60	70	55	50	60	60	55	85	45	60	55	55	80	50	35	60	70	70	65	45		30	45	35	25	80	35	60	65	90	50	45	70	45	65	55	70	55	35	55	45	55	50
	45	45	75	65	65	60	50	55	70	55	70	55	60	80	65	50	40	40	75	75	75	80	55	70	55	50		35	55	55	70	60	75	60	55	45	60	55	55	40	30	65	50	55	50	35	85	55	35
	50	65	50	40	55	70	45	80	60	55	40	60	45	50	65	45	55	70	55	70	50	75	50	50	65	85		55	65	80	45	35	35	35	50	55	45	60	55	55	60	50	55	65	25	50	45	60	65
	55	35	45	65	70	45	60	35	55	80	55	55	75	65	70	45	50	60	65	35	80	75	75	35	85	65		50	60	60	20	50	60	60	40	65	40	45	45	55	30	40	55	35	50	40	45	80	40
	35	65	55	70	65	55	45	40	60	45	75	45	50	50	85	50	55	50	55	65	65	60	70	45	70	65		30	65	70	55	65	60	40	60	25	60	45	50	30	45	50	50	55	45	55	65	40	45
	75	75	65	70	55	50	65	60	55	40	65	65	50	75	55	75	60	35	45	45	70	60	60	70	50	35		50	65	70	50	30	50	30	50	55	45	65	60	35	50	55	45	65	40	45	60	60	60
	55	80	50	70	60	60	55	55	70	55	55	60	65	55	55	80	60	60	65	70	70	55	40	75	65	60		40	30	50	75	45	55	40	70	80	40	45	50	70	70	70	65	40	35	40	50	45	60
	30	65	70	40	90	50	60	60	70	60	65	40	60	50	55	50	60	65	55	70	85	55	55	55	75	70		50	25	55	60	25	55	50	40	50	35	55	50	40	50	40	55	40	80	25	30	50	30
	75	50	60	70	40	45	65	65	65	65	45	50	75	55	50	85	55	50	65	75	80	60	65	45	40	75		45	70	65	40	80	40	45	50	55	60	45	45	55	35	50	60	55	70	40	75	45	55
	70	65	50	75	70	60	50	70	25	65	30	60	70	60	60	70	70	60	80	65	75	70	35	65	60	60		30	30	45	60	70	65	65	25	45	40	50	30	55	40	50	35	45	65	65	45	35	50
	25	55	65	45	65	40	75	40	60	70	55	50	75	50	60	55	65	55	80	50	85	65	75	70	55	60		30	50	40	35	75	45	35	25	65	35	60	70	40	45	50	45	45	45	45	45	70	40
	55	70	65	60	60	45	60	70	70	75	40	85	50	60	60	60	60	75	50	65	80	55	55	65	75	70		55	75	50	55	55	55	70	40	55	35	40	60	45	55	55	50	45	55	75	50	25	70
	65	85	70	35	50	80	40	55	65	45	55	80	80	60	30	45	60	55	65	65	85	40	60	55	60	80		55	30	60	55	65	45	50	30	50	55	60	70	70	50	50	60	40	60	60	50	40	60
	55	40	55	75	85	35	65	45	60	55	60	80	55	65	70	75	65	45	85	55	60	75	45	55	75	80		55	60	60	30	45	35	60	55	45	55	50	70	35	35	40	60	65	30	45	60	55	50
	70	75	60	75	60	25	65	70	50	70	55	40	60	45	65	80	70	50	45	65	75	70	65	70	30	55		35	30	45	30	70	55	45	40	65	40	60	55	40	25	45	65	50	20	55	35	40	35
	55	25	30	55	60	15	70	60	60	70	80	60	75	60	35	85	40	70	50	80	45	65	60	50	80	55		50	45	20	35	65	90	40	50	65	65	60	60	50	50	40	70	60	65	30	60	40	40
	45	30	40	60	80	60	80	55	85	60	70	40	70	55	50	55	70	55	50	50	65	50	60	90	75	65		65	40	40	50	20	40	60	50	55	45	60	60	25	45	70	45	45	35	55	45	60	50
	85	15	30	55	80	70	60	60	30	55	60	55	80	55	80	60	80	45	45	50	65	55	35	65	80	80		30	60	30	35	65	55	45	40	50	55	40	45	40	55	45	55	45	45	50	45	50	45
	60	60	75	60	40	70	55	60	45	40	85	55	65	65	60	45	95	40	85	70	80	70	65	85	65	65		20	40	45	40	65	25	45	65	45	40	40	40	40	50	55	35	80	30	45	30	55	30
	30	50	55	65	55	70	50	45	65	65	50	60	70	80	55	90	80	40	65	75	70	85	55	50	50	60		65	35	40	15	60	55	70	60	45	40	55	55	45	60	50	65	50	35	65	40	50	75
	60	60	65	35	50	25	50	65	45	70	50	80	65	70	55	55	60	40	60	45	60	45	40	85	80	80		40	45	50	60	45	40	35	50	40	35	45	55	40	60	45	90	85	55	30	45	35	60
	80	25	60	65	50	60	80	80	55	80	75	75	85	65	60	55	60	95	85	40	80	70	80	45	95	80		35	55	30	60	50	60	75	40	55	35	65	35	65	50	35	45	60	40	45	70	80	90
	35	30	35	25	50	35	60	55	45	60	55	45	60	45	70	65	65	70	80	80	75	50	45	55	70	55		40	75	45	50	50	75	70	30	50	55	70	35	50	50	70	35	35	55	40	45	30	30
	60	25	10	45	60	85	60	55	70	40	40	65	75	70	75	50	55	60	60	60	55	95	65	55	70	65		65	50	50	30	55	55	15	40	60	45	40	40	35	65	35	50	50	50	50	55	35	50
	70	60	55	95	50	45	70	65	60	35	50	80	55	60	65	50	45	65	70	65	70	35	75	55	50	50		55	55	55	40	35	20	50	60	65	45	45	45	50	45	30	50	35	30	25	50	50	55
	65	40	75	30	65	55	70	35	65	75	60	50	60	85	55	45	65	65	80	80	70	60	95	30	70	75		55	65	55	30	50	60	70	45	40	45	70	25	45	65	50	55	55	35	65	50	35	50
	50	40	50	50	60	50	75	50	65	40	45	40	50	85	60	80	65	75	50	75	40	70	90	70	75	50		60	50	60	50	35	45	65	50	55	30	50	30	50	45	25	65	55	65	55	50	40	25
	65	20	65	60	45	50	85	65	50	35	60	45	40	80	55	80	45	60	45	45	65	75	60	50	50	55		55	70	50	65	70	65	40	65	35	40	45	70	45	40	50	65	35	70	65	50	60	45
	40	35	55	70	45	60	35	60	45	70	35	35	65	40	45	35	65	70	65	80	60	75	50	65	55	75		55	65	35	40	35	65	40	50	35	65	45	45	45	30	60	55	45	50	60	65	65	55
	35	60	60	60	35	50	70	55	70	65	60	50	65	25	85	75	75	70	65	60	65	55	70	75	55	55		50	55	60	65	40	45	50	40	35	20	70	40	70	50	55	60	45	60	40	75	50	60
	75	40	40	60	45	70	75	70	65	60	55	45	60	80	65	60	85	85	55	65	50	60	45	50	50	90		25	25	40	75	75	35	55	50	55	65	55	55	50	45	40	30	45	60	40	75	30	55
	70	50	50	55	55	60	75	55	50	45	45	65	55	55	60	65	60	55	90	60	50	65	60	75	55	55		35	30	40	35	70	60	70	45	60	55	45	50	50	25	65	45	55	50	40	50	40	50
	45	60	55	65	40	50	65	70	55	65	85	80	55	60	60	50	70	70	40	85	60	70	50	75	50	60		75	55	40	65	40	50	50	70	45	20	55	45	40	30	40	40	60	30	50	45	30	50
	60	65	90	50	40	70	65	45	45	50	55	75	70	65	55	70	60	60	55	55	60	60	50	60	60	85		30	50	40	50	60	50	45	55	50	60	50	30	45	65	40	35	40	40	45	55	60	70
	55	50	50	70	40	65	45	15	70	55	55	55	60	60	90	70	65	30	70	50	50	85	40	55	60	55		55	50	55	60	35	45	45	50	50	65	60	40	55	50	45	70	65	55	65	45	45	50
	60	25	50	30	65	45	60	80	45	40	85	70	40	50	85	75	65	50	50	60	70	70	60	80	40	60		25	30	40	60	60	80	70	65	50	55	50	55	40	50	70	55	50	50	45	70	65	65
	70	50	65	75	50	65	60	35	35	60	45	55	60	60	45	65	40	70	80	80	50	60	50	95	60	65		60	65	55	60	40	55	45	55	50	60	55	40	65	40	55	55	45	40	35	50	65	40
	55	15	55	65	60	85	55	55	40	60	70	50	70	50	70	60	55	65	65	65	60	80	65	60	65	65		65	35	55	65	55	50	50	60	60	50	35	60	30	70	30	45	80	75	55	55	30	55
	55	55	25	80	65	65	40	20	65	85	60	55	35	55	55	60	70	40	40	85	60	70	50	85	55	55		50	15	70	30	65	75	70	40	40	60	35	70	50	50	55	50	60	65	65	65	40	60
	70	75	50	55	40	60	70	20	50	60	65	85	40	55	60	50	75	80	35	70	75	60	55	50	60	75		60	50	60	60	50	60	35	15	50	50	35	60	50	40	35	60	30	55	35	65	40	40
	40	60	60	60	55	35	60	45	75	50	85	90	50	50	55	55	40	65	60	50	55	80	40	60	55	35		55	55	70	45	55	45	30	70	50	60	40	55	40	60	70	65	55	65	50	45	75	45
	70	95	40	45	75	70	40	55	75	35	35	85	60	65	45	75	55	50	65	55	85	55	60	65	70	85		55	50	60	30	25	50	55	50	35	40	55	70	40	45	35	55	55	60	35	50	45	65
	65	65	70	50	25	60	55	65	50	60	80	50	45	70	65	60	45	70	80	75	75	90	55	60	60	50		60	30	45	55	25	25	40	40	35	55	40	60	30	40	55	45	50	55	65	75	60	50
	40	50	65	55	55	65	50	65	45	70	50	90	45	50	60	65	70	75	45	45	60	45	60	75	45	60		20	35	55	60	45	60	30	45	60	30	35	30	40	50	40	40	30	60	45	50	65	40
	50	55	40	70	40	80	55	60	45	65	60	60	45	85	60	65	90	50	70	40	60	70	55	70	55	75		55	45	75	55	20	70	65	60	45	35	35	45	30	50	50	65	60	60	60	50	45	50
	55	45	50	65	60	80	65	40	65	75	20	65	45	75	50	75	75	60	85	75	65	40	80	60	55	70		40	50	40	70	35	55	30	45	40	45	55	55	45	55	45	40	40	50	35	60	60	25
	60	35	75	60	60	70	55	55	65	65	60	75	55	80	50	65	45	60	55	55	50	55	35	65	60	70		55	50	50	60	40	50	65	60	20	45	55	35	50	60	65	60	25	50	60	55	40	55
	25	75	70	50	40	55	60	50	65	55	70	55	55	45	55	90	45	75	70	50	60	55	50	40	95	55		70	60	70	40	75	50	60	45	65	55	60	40	40	45	45	40	30	30	60	45	55	45
	40	75	40	75	75	70	85	55	75	60	65	65	75	80	50	80	70	70	65	80	55	75	75	55	60	85		50	55	40	50	40	60	60	30	25	70	50	50	60	60	40	45	55	35	60	40	60	35
	50	50	75	65	40	60	65	75	55	75	65	70	50	45	65	60	60	60	65	60	35	80	90	70	80	60		55	30	60	60	35	30	55	40	45	60	55	65	20	50	60	50	40	60	40	55	40	40
	60	70	60	65	50	45	30	45	45	60	55	40	90	65	90	60	65	50	80	70	55	55	60	65	75	45		50	55	45	55	50	35	55	35	65	40	85	50	60	50	60	80	40	40	45	60	50	30
	65	30	65	60	45	40	45	20	40	70	50	60	70	60	80	80	65	55	70	70	70	60	80	75	60	80		60	65	40	50	60	55	65	40	75	55	40	50	45	50	35	55	40	80	40	50	40	60
	30	65	30	70	60	60	70	45	75	50	60	75	95	85	65	45	40	55	50	55	45	80	80	80	40	65		20	45	30	75	45	30	35	30	65	40	60	50	45	60	50	40	40	50	45	75	35	40
	50	45	55	55	55	55	70	80	75	55	70	45	50	50	25	50	60	50	60	65	85	65	100	75	75	60		55	45	65	50	45	50	45	55	45	40	50	45	60	35	50	40	40	50	85	50	45	65
	45	65	65	60	30	60	55	50	55	65	35	50	50	40	50	50	65	60	85	70	40	60	95	80	55	65		30	20	65	45	40	50	40	40	45	50	60	60	50	40	35	55	45	55	45	50	45	50
	80	65	75	90	60	75	30	65	75	65	35	65	75	45	60	80	70	60	70	55	60	60	80	55	55	60		50	60	60	55	55	60	30	55	55	50	65	40	35	40	50	50	55	45	45	55	50	50
	40	65	60	60	70	60	35	75	65	70	60	50	80	65	60	75	75	55	70	70	50	60	70	55	60	70		55	60	50	30	55	55	35	50	20	30	40	40	55	40	40	15	65	60	60	35	65	40
	40	55	55	60	60	65	40	40	45	50	45	70	55	25	65	45	60	60	55	45	85	70	70	60	80	60		45	40	45	70	60	20	35	55	70	45	15	50	45	80	70	75	45	45	55	35	50	35
	60	50	50	55	60	25	50	65	60	55	60	30	35	60	75	55	75	70	50	75	55	60	50	65	85	95		65	50	65	45	55	60	50	45	50	45	70	40	55	45	60	50	35	55	65	65	35	30
	65	25	85	70	65	80	50	70	55	50	50	50	65	65	60	70	60	75	50	30	60	50	65	50	55	70		55	40	40	75	40	65	55	40	30	25	55	55	25	65	50	35	60	30	55	55	65	60
	70	45	55	70	65	60	45	65	55	60	45	45	65	55	65	80	60	45	80	70	50	45	50	70	65	95		60	45	75	75	85	30	20	55	45	70	85	45	55	45	45	45	55	35	60	55	55	35
	65	30	60	45	50	30	50	80	65	45	45	70	80	70	55	55	40	70	55	55	65	60	70	70	75	75		70	30	40	70	55	55	55	45	55	35	50	55	40	55	40	50	50	50	35	45	80	40
	40	65	45	65	65	45	30	45	65	55	45	50	50	60	35	60	80	100	50	60	65	65	60	60	65	95		50	30	65	40	40	45	65	55	70	50	20	60	60	55	45	50	45	55	55	60	30	70
	30	50	55	50	60	60	70	70	60	35	85	75	55	80	45	70	60	90	45	75	55	45	70	55	45	40		40	35	40	50	55	65	30	30	20	55	40	35	30	55	45	60	40	80	30	60	45	45
	75	40	55	70	65	45	60	65	50	45	65	90	55	40	70	60	75	65	55	95	65	60	75	60	75	65		25	35	60	60	60	25	75	55	15	40	70	40	65	50	40	65	30	60	35	50	55	45
	70	60	45	40	80	50	65	60	75	50	65	45	75	50	55	55	55	95	75	30	60	70	85	80	50	70		35	60	35	45	20	55	55	35	65	35	35	50	35	50	45	55	60	45	50	60	85	45
	45	45	35	55	65	60	45	45	55	35	50	55	70	60	75	50	60	65	45	40	60	65	55	80	80	60		55	50	70	30	45	70	55	70	75	75	50	40	40	35	60	40	55	40	55	45	55	55
	40	85	55	50	40	40	40	60	55	75	55	70	60	50	50	65	65	70	55	70	95	60	55	55	65	45		80	50	65	50	45	55	10	65	50	30	65	25	40	50	45	45	50	55	50	45	50	75
	65	60	65	70	80	45	65	65	75	50	60	50	65	50	70	65	45	80	80	60	70	45	80	50	50	70		60	30	40	60	70	55	30	65	55	70	50	70	50	45	45	60	35	55	65	40	50	35
	55	45	30	55	55	90	65	60	30	70	65	55	60	65	65	55	65	60	60	70	60	55	90	85	70	60		55	45	55	30	60	40	50	30	75	35	50	40	45	50	45	70	40	35	60	30	55	45
	30	50	55	85	70	50	65	30	60	65	55	50	50	50	100	45	60	65	50	90	55	65	75	55	60	70		55	85	60	65	60	55	45	50	45	35	40	40	40	45	40	45	50	65	20	55	60	35
	75	50	70	75	65	70	55	85	50	50	60	35	55	70	80	45	65	45	90	70	65	50	55	60	80	65		65	55	50	55	50	55	85	40	50	50	50	45	45	30	50	35	60	35	65	45	40	35
	40	50	70	45	65	75	40	75	60	70	30	30	70	60	80	55	60	65	85	45	75	60	65	65	60	60		40	70	80	65	40	50	55	65	60	60	55	65	50	45	30	30	50	50	35	65	50	30
	60	70	20	30	70	50	45	45	65	55	45	95	65	40	65	50	60	50	85	75	70	60	70	25	85	45		60	60	30	55	50	35	45	50	65	40	65	60	55	55	55	45	30	85	65	55	70	40
	50	40	55	40	80	30	65	50	55	55	70	75	50	90	65	50	50	75	60	60	80	55	75	45	65	55		70	55	35	70	60	45	45	60	55	30	35	30	65	60	65	40	50	85	40	40	45	60
	40	75	40	40	75	60	50	85	55	80	60	45	65	65	80	50	55	70	40	50	55	35	60	60	50	65		40	60	55	35	30	60	55	50	55	65	50	40	50	40	35	45	45	50	40	40	50	70
	55	60	70	45	65	50	45	55	40	65	60	50	60	60	55	70	25	70	60	80	70	65	45	85	90	75		40	70	45	35	40	50	65	30	55	45	70	50	60	45	45	50	55	65	55	30	50	45
	35	45	65	45	70	75	60	70	75	45	40	75	40	75	65	60	50	75	45	55	75	60	80	80	90	50		40	50	40	60	35	30	30	5	35	30	80	60	40	45	55	65	60	45	65	60	40	35
[truncated: 11 more columns]

## Sheet: Fig 4
		Fig 4b, right		Fig 4b, left
				Time (s)
				-3	-2.9	-2.8	-2.7	-2.6	-2.5	-2.4	-2.3	-2.2	-2.1	-2	-1.9	-1.8	-1.7	-1.6	-1.5	-1.4	-1.3	-1.2	-1.1	-1	-0.9	-0.8	-0.7	-0.6	-0.5	-0.4	-0.3	-0.2	-0.1	0	0.1	0.2	0.3	0.4	0.5	0.6	0.7	0.8	0.9	1	1.1	1.2	1.3	1.4	1.5
Correct	Mean	81.5		54.2	54.15	55.95	57.25	54.8	52.55	52.15	51.05	52.8	56.55	62.45	69.15	75.3	83.65	88.25	92.05	93.2	92.35	91.6	90.75	90.05	90.25	88.3	90.2	90.5	90.5	91	90.55	91.3	90.8	90.35	87.75	87.7	85.85	82.3	79.7	77.6	74.95	72.45	71.25	69.1	68.05	64.45	66.8	68.05	70.1
	SEM	0.960469		1.43826	1.47827	1.55193	1.29301	1.30943	1.31243	1.43919	1.19226	1.13649	1.34294	1.20519	1.19803	1.08586	1.0219	0.869986	0.714475	0.657723	0.792007	0.710211	0.729298	0.759918	0.762807	0.895042	0.727736	0.759934	0.687386	0.674537	0.696042	0.712811	0.763937	0.800796	0.855497	0.923093	0.961912	0.912195	1.0436	1.11463	1.1236	1.16081	1.23567	1.24976	1.22044	1.30172	1.18431	1.13775	1.19787
	Iteration	65		55	50	65	70	75	70	70	65	70	75	85	90	90	95	100	100	100	100	100	95	90	85	90	95	85	95	95	100	95	95	85	85	80	80	80	85	85	85	90	95	95	90	85	90	90	80
		85		55	35	50	60	65	60	45	50	55	50	60	55	60	65	80	85	85	85	95	90	95	90	95	95	95	95	95	90	90	90	75	80	75	80	80	75	70	65	70	65	65	55	65	50	55	70
		90		40	40	60	40	60	50	60	50	50	55	80	75	75	85	85	100	100	95	85	85	85	90	80	85	80	80	80	90	85	85	85	75	85	75	75	75	70	60	55	65	65	70	50	55	60	60
		95		50	55	35	45	45	35	40	25	35	40	50	70	70	70	95	95	100	100	90	100	100	90	90	95	95	95	95	90	95	95	90	85	80	85	75	85	80	80	70	75	80	75	80	90	90	95
		85		40	40	35	45	50	45	30	35	55	60	55	60	80	85	90	85	95	95	90	80	85	80	75	90	100	100	100	95	100	100	100	100	100	95	95	95	85	80	75	85	85	85	90	80	75	85
		90		50	40	40	40	45	55	55	50	50	50	55	65	75	90	95	100	100	100	95	90	90	85	75	85	85	95	90	95	90	90	85	95	95	90	90	95	85	85	85	75	60	65	60	80	75	85
		75		50	50	50	50	55	55	50	45	50	50	70	70	75	85	85	80	85	90	80	80	75	75	75	90	95	95	95	95	95	90	85	65	75	80	80	85	85	70	70	80	90	85	80	95	85	95
		60		40	50	45	50	50	50	55	45	55	50	60	65	80	85	90	95	85	95	95	95	95	95	95	85	95	80	90	90	90	85	95	90	95	90	90	80	75	65	55	55	55	55	55	55	75	80
		80		45	55	55	55	55	55	50	50	55	65	65	75	80	90	85	90	90	90	80	95	85	95	100	100	100	95	90	85	90	85	85	75	90	95	85	85	90	80	80	75	75	75	60	65	60	75
		80		35	30	25	45	40	35	50	60	50	55	60	60	70	80	85	90	85	85	85	80	80	85	70	90	85	80	80	80	90	85	85	85	85	85	90	90	90	95	100	90	85	90	85	65	60	45
		90		55	50	60	70	70	70	55	60	60	80	75	75	90	90	100	100	100	100	100	95	95	100	100	80	80	80	80	80	75	80	85	85	90	80	80	80	75	80	70	60	70	65	70	85	85	85
		95		60	65	80	75	70	45	40	50	60	70	65	80	75	85	90	90	95	95	95	90	95	80	90	80	85	90	90	95	95	95	95	85	85	80	55	50	40	35	35	40	55	45	45	50	55	35
		80		55	60	65	70	80	70	75	75	75	80	80	70	85	85	95	95	95	95	90	85	85	95	95	90	95	100	100	100	100	100	100	100	95	90	85	95	90	95	75	80	75	70	60	55	70	75
		95		85	70	80	75	65	60	55	50	60	50	55	65	85	85	85	85	90	85	90	90	100	100	95	100	100	100	100	100	100	100	90	90	95	90	80	75	80	70	70	65	70	75	75	65	60	55
		80		45	50	50	45	55	40	50	45	50	45	60	65	65	75	95	100	100	95	90	95	90	85	80	85	85	90	85	85	90	90	85	80	80	85	65	75	80	75	80	75	75	75	65	65	75	75
		75		30	50	60	65	55	50	60	65	65	40	50	55	65	65	80	85	85	90	95	100	85	100	90	95	95	90	80	80	80	70	80	70	85	75	70	65	70	70	60	70	65	70	75	65	80	80
		100		45	30	45	35	30	25	15	15	25	30	60	70	80	100	95	95	90	75	80	85	90	95	95	95	95	100	90	80	85	90	90	90	90	90	90	75	80	75	75	70	60	60	50	50	50	60
		85		45	45	60	45	40	50	40	40	50	50	50	70	65	75	75	100	90	95	90	100	100	100	95	90	95	95	90	80	80	85	70	70	55	65	75	80	80	75	90	95	100	80	85	75	80	70
		90		50	50	50	60	50	50	50	55	60	70	70	90	95	100	100	100	100	90	85	95	95	90	100	95	95	95	95	100	100	90	95	90	85	85	75	75	80	80	85	90	95	95	95	95	85	80
		95		45	40	50	60	55	55	55	55	55	50	70	85	80	85	90	95	95	95	90	95	85	80	80	75	80	90	75	75	80	85	90	80	75	70	80	80	65	65	60	60	55	45	40	45	55	55
		70		60	65	70	75	75	55	70	55	55	70	65	75	75	70	85	90	95	90	90	95	85	90	95	100	95	90	95	95	95	95	95	90	85	90	80	85	85	80	90	80	75	80	65	65	65	65
		75		55	55	60	50	50	50	50	50	55	45	60	65	80	90	85	95	95	90	85	90	90	90	90	85	90	90	95	90	95	95	95	95	95	85	80	65	60	55	65	65	55	45	45	40	50	60
		85		50	45	35	45	35	60	60	55	65	65	80	80	85	90	90	90	90	95	95	95	95	85	80	90	90	85	75	75	90	100	95	95	90	75	80	75	80	75	75	80	80	85	85	70	70	70
		65		25	20	25	30	30	30	25	20	40	60	65	75	70	90	85	90	85	90	90	95	95	85	75	80	85	80	90	85	80	75	80	80	85	80	70	80	75	55	60	60	60	50	60	65	60	70
		80		55	55	55	60	70	65	65	60	60	55	60	70	80	90	85	95	90	85	85	85	95	95	95	100	100	95	95	95	95	95	100	95	95	100	85	70	75	65	65	60	55	65	60	65	65	70
		100		55	60	60	70	55	60	50	55	60	60	70	75	90	90	90	85	80	80	90	100	95	95	85	95	95	95	95	95	90	90	90	85	80	80	85	70	80	60	55	50	50	50	50	60	60	50
		90		40	35	30	65	55	40	50	40	50	45	55	65	80	90	95	95	95	90	90	90	90	80	80	80	70	90	95	90	85	80	70	75	80	75	70	60	65	60	50	50	55	55	55	55	55	70
		95		50	70	55	75	75	55	60	60	50	65	80	85	90	95	95	95	100	100	100	90	95	95	95	90	95	90	100	95	95	95	95	95	95	90	80	80	65	50	50	50	70	75	75	75	70	90
		90		60	55	70	60	50	50	50	50	45	45	45	50	70	85	95	95	95	90	100	85	100	100	100	100	100	100	95	95	100	85	90	85	90	80	75	80	80	75	75	80	75	75	70	60	60	65
		85		50	55	55	45	55	40	30	35	40	40	45	50	60	75	75	85	85	90	90	95	95	95	90	95	95	95	95	100	90	90	100	100	100	85	75	75	75	60	65	55	55	50	50	60	55	55
		75		65	70	70	65	55	70	60	60	55	50	60	55	75	75	90	100	100	95	100	100	100	100	95	100	100	100	100	100	100	100	100	100	90	90	85	85	80	85	75	80	65	60	50	60	65	60
		80		50	40	60	55	40	30	35	40	50	45	55	65	90	90	95	95	95	90	90	90	90	95	90	85	85	85	75	70	75	80	85	80	95	90	85	80	80	80	75	95	80	85	75	85	65	80
		75		55	65	60	70	55	65	55	60	45	60	65	75	90	85	85	90	95	100	100	80	80	95	95	95	95	95	100	100	100	90	90	85	85	95	95	95	85	85	75	75	75	75	70	70	60	60
		70		35	40	50	55	45	45	40	40	55	65	70	60	70	80	75	85	90	100	85	90	90	90	90	80	80	85	80	85	90	100	95	95	90	90	85	75	90	80	60	60	70	70	65	75	65	75
		90		70	85	85	60	25	50	40	40	50	55	65	65	70	80	85	85	80	75	80	100	100	100	100	100	100	90	95	100	100	95	100	100	90	100	95	95	85	80	70	80	80	70	65	65	65	65
		90		70	70	55	55	50	55	55	50	50	55	65	75	80	85	100	100	95	90	95	95	70	95	95	95	95	95	95	95	95	95	95	95	95	90	85	85	85	90	85	90	70	85	60	65	65	70
		65		40	50	60	70	90	80	85	80	65	60	70	75	65	65	70	85	95	100	95	95	100	100	95	100	95	90	90	90	90	100	95	95	90	80	70	75	90	80	75	80	80	55	70	75	80	80
		55		70	70	90	75	65	55	45	40	35	40	60	65	80	90	95	95	95	80	90	85	85	90	95	95	95	95	90	85	80	60	65	70	70	60	75	80	80	70	75	65	55	65	65	75	70	85
		85		55	35	30	45	45	30	50	50	70	60	60	75	70	70	70	80	75	75	75	85	85	90	85	90	90	85	85	85	95	100	100	90	100	95	80	70	70	75	55	60	40	65	60	60	65	65
		90		55	50	50	50	50	40	30	35	20	40	45	60	80	90	95	100	90	90	90	85	85	80	75	75	75	75	80	90	90	90	85	85	90	90	85	80	80	70	65	65	70	70	65	60	65	65
		85		70	50	55	70	65	65	65	60	80	80	90	90	100	100	100	100	100	100	95	95	95	90	95	95	95	100	95	100	100	95	90	90	90	90	90	90	80	80	75	60	75	75	75	80	80	75
		75		80	85	80	75	60	70	60	45	55	70	75	75	80	85	85	100	95	95	95	95	95	95	95	90	85	85	85	90	90	95	95	90	95	90	90	85	90	90	90	85	75	75	70	55	60	65
		85		40	55	60	60	60	55	65	70	60	65	70	75	70	85	80	85	95	95	95	80	80	80	80	85	80	100	100	100	95	95	90	90	90	85	90	85	85	75	75	95	80	80	75	70	70	60
		65		55	55	45	50	60	50	55	45	55	45	40	50	75	95	95	100	100	100	95	90	95	90	85	85	80	80	80	90	95	100	95	95	95	95	90	90	85	85	80	80	65	55	60	55	60	60
		75		50	50	55	55	50	55	60	55	55	60	60	75	75	85	90	95	95	95	90	85	80	80	90	85	90	75	90	90	85	85	90	90	95	95	90	75	60	60	65	65	65	75	70	65	70	75
		75		60	55	60	55	55	50	50	35	50	55	70	80	90	95	95	100	100	100	95	95	90	85	90	95	100	100	100	100	95	100	90	80	75	75	70	80	85	75	75	80	65	70	65	75	75	80
		90		90	90	90	80	65	65	65	65	55	70	60	70	55	70	80	85	90	90	85	85	90	95	80	90	95	95	90	100	100	95	100	100	95	95	95	80	80	70	65	55	55	50	40	40	65	65
		70		60	60	55	55	50	55	50	60	50	55	60	85	80	90	95	100	100	100	100	95	95	100	95	95	95	95	100	100	100	90	95	90	85	85	95	85	75	70	70	70	75	70	90	85	90	90
		85		70	60	50	45	45	50	35	55	50	65	65	65	80	65	85	85	85	100	95	90	90	90	85	90	90	95	90	90	95	95	95	80	85	65	70	65	50	70	70	70	55	60	55	60	65	60
		90		20	35	25	50	45	40	40	45	55	50	55	70	70	95	75	80	90	90	95	95	90	90	90	95	95	90	100	90	90	75	65	65	65	65	65	75	65	70	80	75	75	75	75	75	65	55
		80		65	75	65	55	55	60	50	50	55	65	75	70	70	80	95	95	100	90	90	90	80	80	90	80	80	70	80	80	70	70	90	90	90	85	75	80	70	80	70	70	70	60	60	60	60	55
		90		40	40	45	25	50	60	60	70	75	85	90	90	80	90	85	85	95	90	95	90	75	65	60	75	60	75	90	90	90	95	95	90	90	95	80	75	60	75	60	60	50	55	65	65	60	55
		80		75	65	65	60	45	50	50	50	50	45	45	60	65	90	95	100	90	95	95	90	90	90	85	85	80	85	90	90	95	100	100	95	85	85	85	85	75	70	50	60	55	60	60	80	80	80
		95		70	70	65	55	55	40	50	65	50	55	60	50	70	80	90	90	100	100	95	90	85	85	75	65	85	85	80	75	95	85	90	95	90	95	90	85	80	90	75	70	65	65	70	80	85	75
		85		25	25	35	35	45	45	40	55	45	60	70	65	70	70	85	95	90	85	75	80	90	95	95	95	95	90	95	85	95	95	95	90	90	90	80	80	55	75	60	55	90	65	60	60	60	70
		85		30	40	30	50	50	45	40	35	35	30	65	65	65	80	85	100	100	95	95	90	85	90	90	95	95	95	90	90	95	95	100	85	100	90	70	70	75	80	85	85	95	75	75	70	65	80
		90		65	60	60	40	40	35	40	50	50	45	40	40	40	60	95	95	95	95	90	85	85	85	95	95	90	95	85	90	95	90	90	95	90	95	95	80	85	85	85	75	75	60	40	60	55	75
		80		55	40	50	55	50	45	40	30	40	35	40	55	65	70	75	90	95	95	100	100	95	85	80	90	85	95	95	90	90	90	100	90	100	100	90	90	80	80	85	75	70	75	70	75	85	85
		90		30	30	30	45	35	35	45	45	55	65	70	65	65	75	85	95	100	100	100	90	95	100	100	100	100	95	95	95	100	100	100	100	100	100	95	90	80	85	80	80	85	70	70	70	75	80
		90		65	65	50	65	55	60	45	45	35	35	55	55	65	60	65	80	90	85	95	95	95	95	90	85	90	80	85	85	90	95	90	80	80	85	90	85	90	75	75	70	65	60	50	55	50	55
		80		35	45	50	45	45	35	40	50	45	45	45	50	55	85	100	100	100	100	100	95	100	100	90	90	100	95	100	100	100	90	95	85	70	70	70	65	70	60	65	55	55	50	40	60	75	70
		80		50	50	65	50	50	55	40	40	35	35	50	55	65	80	85	90	100	100	95	95	95	100	100	100	95	95	100	95	95	95	95	90	80	85	75	75	75	80	80	80	70	75	65	75	75	55
		90		50	45	55	55	30	35	50	55	65	45	65	80	85	90	90	85	85	95	90	95	95	90	95	100	100	100	100	100	100	95	90	90	85	75	75	85	80	85	80	95	95	90	90	70	85	90
		75		75	70	70	80	75	70	75	70	65	80	85	95	80	85	100	100	100	100	100	100	100	100	100	95	95	95	90	85	95	85	95	95	95	90	80	70	65	65	55	55	45	35	30	40	60	60
		75		35	40	40	40	45	50	40	55	50	65	75	75	70	75	80	85	90	90	95	95	95	95	85	85	90	90	85	90	90	85	85	85	80	85	90	90	90	80	85	75	75	65	65	60	70	75
		85		60	65	55	60	60	50	45	50	50	60	55	60	80	100	90	95	100	100	100	100	95	90	85	85	80	85	85	80	80	80	80	90	95	100	85	85	85	80	80	80	65	70	70	65	60	55
		65		55	50	30	40	50	35	30	45	50	35	65	65	80	85	85	85	85	90	90	85	100	100	100	95	95	95	95	85	85	90	95	90	90	100	90	90	90	85	80	75	60	55	50	50	45	60
		70		55	40	75	70	70	60	70	70	75	80	70	75	75	90	100	100	100	100	100	100	95	95	90	90	90	85	85	85	85	85	85	75	85	80	85	75	75	75	70	65	65	70	50	55	55	65
		80		65	60	70	70	75	70	70	65	70	60	70	85	95	90	85	95	95	95	85	85	95	95	85	90	90	95	95	95	100	90	90	90	90	85	80	75	65	60	65	60	65	65	60	55	65	65
		70		75	65	50	50	50	55	55	45	55	55	55	65	75	85	100	100	95	100	100	100	100	95	95	100	100	100	100	100	100	100	100	95	95	95	90	90	85	75	80	80	85	90	75	65	70	75
		85		55	65	60	70	65	65	55	50	45	55	55	80	70	70	80	90	95	95	90	100	95	95	95	95	100	100	95	95	95	95	85	85	85	85	75	70	65	60	85	70	60	60	65	70	85	80
		55		40	55	75	70	65	45	60	55	50	65	75	80	75	85	100	90	90	70	75	70	75	80	80	90	100	100	100	100	100	100	100	95	90	80	75	65	65	75	65	75	75	65	50	60	50	65
		80		65	85	70	75	75	70	70	60	45	30	40	35	35	45	65	65	70	70	90	85	85	90	80	95	95	90	85	90	90	90	90	85	85	85	80	85	80	75	70	55	45	55	50	55	60	60
		80		50	60	60	70	75	80	90	60	55	60	60	75	80	85	90	95	100	100	95	100	95	100	95	95	95	95	100	95	90	95	100	100	95	85	80	70	70	60	55	60	50	50	55	60	60	60
		80		45	40	35	40	45	45	60	65	60	70	70	90	90	95	90	95	95	100	100	95	95	100	90	85	100	100	100	95	90	90	85	90	90	95	95	95	90	80	80	85	80	70	55	80	85	70
		70		50	55	80	75	70	65	55	50	45	55	60	60	75	95	95	100	100	100	100	90	85	95	90	95	95	95	90	90	90	95	80	85	95	90	80	95	95	75	75	60	65	55	55	60	70	70
		80		50	55	65	65	55	50	45	45	50	70	75	85	90	95	100	100	100	100	100	95	90	95	100	95	90	85	100	90	75	90	95	95	100	90	90	85	90	85	90	90	80	90	75	80	75	90
		80		60	50	60	60	55	45	60	55	50	55	60	65	85	85	85	80	90	95	90	90	90	85	85	80	80	85	85	85	85	95	80	75	75	80	70	50	55	65	60	50	55	55	40	55	60	70
		80		45	55	50	50	55	50	45	50	55	70	65	75	70	95	95	95	100	100	100	95	85	85	85	80	80	90	90	90	85	90	95	90	95	85	65	50	60	70	70	60	60	60	60	70	70	80
		70		40	35	25	30	30	15	15	25	25	30	35	50	55	80	75	85	95	100	90	95	95	95	95	100	95	100	95	95	100	100	95	95	95	100	95	100	100	100	85	80	80	75	80	80	85	85
		90		80	75	85	70	75	70	75	70	75	75	75	75	85	85	90	95	100	100	95	95	85	90	80	95	85	90	90	95	95	95	90	90	95	85	85	80	75	80	75	70	60	70	60	65	65	70
		90		75	80	65	70	65	70	80	65	65	75	60	65	80	85	85	95	90	90	95	100	95	100	95	100	90	95	95	95	95	100	95	95	95	90	90	90	85	85	80	75	60	60	50	50	50	65
		75		65	60	70	70	55	75	65	65	60	55	65	60	75	95	95	95	100	100	100	95	100	90	90	90	85	85	95	100	100	100	100	100	95	100	95	95	95	95	90	90	75	70	65	75	80	70
		80		70	60	65	70	65	55	50	50	45	55	45	55	70	75	70	70	75	75	75	80	80	80	90	75	95	90	85	90	90	85	85	95	95	90	95	95	90	90	85	80	90	85	75	60	55	55
		90		80	75	70	65	65	70	60	50	60	70	70	80	85	85	90	85	85	65	70	60	65	70	55	90	85	85	90	95	95	90	95	100	90	100	95	90	90	90	90	80	70	75	70	70	65	65
		75		75	75	70	65	65	60	65	40	45	45	50	50	65	85	85	85	85	75	80	75	85	90	85	90	85	85	90	90	90	90	90	90	85	95	95	70	80	70	65	75	65	70	65	70	55	65
		80		45	40	40	55	55	45	45	60	60	60	65	80	75	85	95	95	100	100	95	95	80	90	85	85	80	85	75	85	75	85	80	80	75	75	75	80	80	85	70	70	60	55	50	50	55	60
		60		65	70	70	70	70	70	65	50	50	65	65	70	75	90	95	95	90	95	95	95	95	95	95	95	100	95	95	95	90	85	80	90	85	90	85	75	70	65	70	75	70	90	75	65	65	60
		90		50	45	45	45	40	40	40	45	35	40	40	55	65	75	85	90	90	95	95	95	95	75	70	80	85	85	85	85	95	85	90	90	85	85	85	80	75	70	65	70	70	70	50	85	90	80
		85		55	65	70	65	50	40	35	35	40	45	50	60	75	90	100	100	100	100	95	95	100	100	95	90	90	85	95	95	95	95	95	90	90	75	80	75	90	90	80	65	70	70	60	70	65	50
		85		45	55	55	50	60	50	60	50	55	55	45	65	70	65	70	80	90	90	95	90	95	90	90	100	95	90	90	85	95	95	95	85	90	90	90	90	100	80	80	60	70	70	65	65	60	65
		75		80	80	85	85	65	65	75	65	65	75	75	85	90	95	100	100	100	95	95	95	95	95	90	85	80	85	90	90	85	90	100	90	100	95	80	80	80	70	70	80	80	80	70	95	95	95
		95		35	35	45	50	55	50	70	60	75	80	75	75	85	90	95	95	90	90	95	95	90	90	90	90	90	90	90	90	90	90	100	90	95	95	100	85	80	75	70	60	60	55	65	65	55	55
		80		50	55	65	65	65	70	65	60	55	55	45	55	55	65	70	85	85	80	85	80	80	85	80	80	95	90	95	95	95	90	80	65	60	55	60	50	50	45	40	40	50	50	60	70	70	70
		95		50	40	40	35	35	40	55	60	60	70	70	85	70	90	90	100	100	95	100	95	90	90	95	90	90	80	95	90	85	95	85	90	95	85	90	80	65	75	70	65	55	70	75	70	65	75
		80		65	55	45	60	45	50	35	40	30	35	65	70	75	80	80	85	90	85	70	75	95	90	90	95	95	90	85	85	90	90	85	80	80	85	85	85	75	70	70	75	65	75	85	70	65	75
		80		55	75	75	75	80	80	85	70	70	85	95	90	85	95	95	95	85	85	90	85	75	80	80	85	95	95	90	90	95	100	95	80	80	85	80	90	85	95	85	85	85	80	70	75	70	70
		95		40	35	45	50	50	60	45	40	50	55	60	65	75	90	95	95	95	90	85	80	70	80	75	85	85	80	90	75	70	70	70	65	55	55	70	65	65	75	75	85	85	80	85	80	95	90
		85		45	30	30	40	20	25	25	35	35	45	65	85	85	85	85	90	100	95	95	95	95	90	100	100	90	85	90	90	85	85	90	90	95	90	90	90	90	85	90	75	80	75	85	75	75	75
		75		85	75	65	50	45	45	40	45	55	65	65	70	85	95	95	95	95	95	85	85	85	70	70	85	80	85	85	80	95	95	95	95	90	80	70	70	65	60	70	65	65	70	60	75	80	95
Error	Mean	70.95		51.7	48.75	46.65	49.1	45.9	49.55	53.7	53.9	52.2	53.3	61.2	71.25	80.55	85.8	89.75	91.85	88.45	89.05	89.35	88.45	88.45	91.1	93.25	92.5	90.7	91.25	88.95	84.45	86.7	87.05	89.25	88.25	89.7	87.35	86.25	86.1	80.1	81.25	76.05	77.4	75.45	74.25	70.95	71.85	72.45	67.55
	SEM	1.25836		1.60502	1.73692	1.56693	1.67389	1.58332	1.64179	1.45537	1.80773	1.64213	1.47177	1.48344	1.40245	1.24679	0.856505	0.825757	0.763724	0.820655	0.882312	0.817481	0.890772	0.885141	0.870575	0.697764	0.715891	0.771427	0.715454	0.846448	1.06746	1.00305	1.02979	0.872855	0.965337	0.937603	1.03309	0.975641	0.920815	1.04159	1.04253	1.21098	1.09197	1.05379	0.965337	1.30326	1.16545	1.14781	1.17153
	Iteration	80		65	60	70	80	75	55	45	85	80	55	65	75	90	95	100	100	90	85	90	90	90	90	95	100	100	90	90	65	90	80	100	85	65	70	70	85	65	65	70	75	70	80	80	65	60	70
		65		45	45	30	35	50	45	40	45	70	50	60	30	80	80	85	80	90	95	95	95	90	90	100	85	90	95	95	80	80	65	90	85	80	90	90	75	75	90	75	70	80	85	80	75	75	75
		75		35	20	10	25	45	45	55	35	35	45	80	50	70	85	90	90	80	85	80	90	90	85	95	85	65	95	95	80	95	90	100	95	100	90	100	95	80	80	70	70	80	85	65	70	75	60
		65		20	30	15	15	35	40	65	65	75	65	75	65	80	80	95	80	90	95	85	80	100	85	100	100	95	90	100	95	100	90	95	95	95	95	80	85	70	90	80	80	75	75	85	80	90	65
		50		30	30	50	70	50	65	65	75	65	60	80	65	85	80	90	90	100	90	100	100	95	100	100	95	100	100	90	90	85	85	65	90	75	85	75	80	60	90	65	75	70	70	80	80	80	45
		80		25	30	35	40	55	45	45	65	65	45	50	75	65	95	90	80	75	100	80	85	90	100	95	90	90	100	85	90	90	90	95	100	95	100	95	90	85	100	100	90	100	80	90	80	70	90
		65		70	80	55	85	65	90	90	80	65	45	40	50	75	90	85	85	85	95	85	100	95	95	100	85	90	85	80	80	90	90	95	95	85	95	85	95	85	90	90	75	75	80	80	75	85	55
		70		80	80	65	65	55	60	45	50	50	60	70	75	90	95	90	100	95	95	85	80	70	100	85	100	90	90	70	75	75	75	75	70	75	60	75	65	55	65	80	90	85	90	95	90	85	65
		75		75	85	65	60	30	45	45	35	30	55	75	70	100	90	85	100	85	90	95	95	95	95	100	95	100	100	100	80	90	90	85	85	95	70	90	80	80	85	70	75	70	80	65	60	65	75
		90		50	50	60	50	45	25	45	35	50	50	70	60	65	85	75	95	80	95	95	95	100	95	100	100	100	95	95	85	80	90	85	75	90	75	65	90	85	65	85	80	80	55	50	70	70	60
		70		40	35	35	40	40	55	35	40	20	50	60	85	100	90	95	90	75	85	80	80	85	90	90	85	90	85	85	80	80	75	95	75	85	95	75	95	75	70	85	95	90	90	90	55	75	65
		95		50	25	40	40	50	25	40	20	25	60	40	75	85	90	75	95	100	95	90	90	90	85	100	95	95	95	85	65	85	70	75	80	70	80	60	85	85	75	45	75	80	75	60	75	85	60
		65		70	55	50	60	60	70	75	55	55	75	75	70	80	85	90	85	85	80	80	70	100	80	100	95	95	100	80	85	90	60	90	90	95	95	85	85	80	95	75	70	80	80	50	70	65	65
		50		30	45	30	45	45	30	65	50	50	60	50	75	75	80	90	95	100	95	90	95	100	95	95	90	95	85	95	95	85	90	85	100	80	95	85	85	95	90	65	75	95	70	90	70	70	70
		100		45	45	55	80	55	70	80	70	85	90	95	85	80	95	90	100	100	95	85	95	90	95	100	90	90	95	75	90	70	85	80	95	90	100	95	100	100	95	80	80	80	70	65	85	65	65
		55		40	45	45	35	55	55	55	65	65	45	65	85	90	85	85	85	90	100	90	90	95	100	90	90	85	100	80	85	90	90	85	80	85	95	95	90	70	75	80	80	75	70	65	80	85	65
		55		60	75	55	50	50	70	50	65	70	60	65	90	90	90	90	95	95	95	90	80	60	70	90	90	95	95	95	80	75	90	100	95	100	95	90	80	95	95	85	95	80	70	90	65	80	65
		55		50	20	25	55	40	60	40	40	55	40	35	55	60	70	80	95	95	70	90	80	70	75	75	70	70	85	85	75	70	90	90	95	90	95	95	70	80	75	80	85	80	90	75	70	80	75
		95		65	60	50	55	55	30	35	35	35	65	80	95	100	95	90	100	90	90	70	85	80	85	95	95	90	75	90	95	95	95	100	95	90	90	95	80	80	90	80	70	90	80	85	70	55	50
		75		75	65	30	40	40	35	30	20	25	25	45	70	70	90	80	95	90	85	90	100	90	95	95	85	90	90	95	95	85	90	80	80	100	95	90	100	100	90	80	85	70	55	45	40	50	65
		75		75	65	75	75	75	60	70	65	70	75	55	70	85	80	90	90	100	95	100	80	95	100	85	100	80	85	85	65	85	70	80	80	90	95	90	100	85	100	85	90	90	75	85	90	75	75
		70		70	45	25	55	55	60	70	50	75	60	70	65	80	90	95	95	90	95	90	95	95	95	80	95	100	90	90	95	80	90	100	95	95	100	100	90	90	85	80	90	80	55	70	80	65	65
		65		45	60	65	65	75	70	90	70	55	55	70	95	75	80	90	95	85	90	95	95	90	100	95	100	95	100	85	80	100	90	80	60	80	90	80	80	60	65	60	65	50	65	70	70	80	50
		60		35	35	40	45	45	40	60	50	60	50	60	75	70	85	70	95	75	85	75	90	95	90	90	100	85	95	90	95	85	65	75	85	80	90	75	70	65	55	60	60	75	70	55	60	75	50
		85		35	25	15	40	30	30	55	35	50	75	60	75	65	95	90	95	95	80	100	90	95	85	100	95	90	90	100	95	95	100	95	100	100	95	100	80	85	70	40	55	60	55	70	40	55	40
		70		50	50	40	30	35	35	45	60	55	55	85	75	100	100	95	100	95	90	95	100	90	100	100	100	90	75	85	85	95	80	95	75	95	100	90	90	80	95	80	75	80	65	75	80	70	75
		80		65	60	55	50	30	60	55	70	25	50	65	45	65	80	100	100	95	95	80	75	90	85	90	85	90	75	85	75	85	85	95	100	95	90	70	80	55	75	70	70	55	80	90	90	85	55
		85		60	35	60	45	55	65	55	60	50	70	60	80	75	90	85	80	80	80	85	80	90	85	95	95	90	100	90	95	95	100	95	90	80	95	95	90	70	90	70	70	70	70	75	70	55	50
		65		40	45	40	40	75	60	60	40	50	50	55	80	90	80	85	90	85	95	95	95	90	100	100	95	85	85	90	85	75	75	80	100	80	95	90	75	85	100	80	70	50	60	75	50	75	60
		70		40	40	55	45	25	45	40	30	65	45	55	95	95	80	85	90	75	80	85	90	75	90	90	90	95	95	90	65	85	75	95	90	90	85	95	90	75	85	70	75	75	85	50	55	50	75
		75		55	35	40	60	40	60	65	35	50	55	50	80	85	80	95	95	90	85	100	90	90	95	85	80	85	95	95	80	95	90	90	90	100	85	75	90	70	85	85	75	70	60	50	70	65	50
		50		50	60	50	25	35	50	55	70	60	60	65	85	95	85	90	90	90	100	100	90	95	90	100	100	100	85	100	95	100	90	95	95	100	90	95	90	70	80	80	85	80	75	60	70	70	70
		65		30	30	15	40	55	40	55	80	55	55	50	85	85	75	95	95	90	95	85	90	80	75	95	90	85	95	95	85	100	90	85	85	85	85	80	85	85	95	95	90	70	90	60	70	75	75
		55		60	50	55	40	45	55	65	65	40	50	50	80	75	85	90	100	85	85	95	85	100	85	95	95	100	95	75	100	100	100	100	75	100	90	95	90	70	70	50	70	55	80	70	75	45	75
		75		60	75	65	50	55	70	70	65	75	75	65	65	70	90	100	100	95	90	90	90	75	80	80	90	100	95	95	85	90	85	90	95	85	100	75	95	90	75	75	75	75	75	60	70	70	55
		60		55	40	40	50	35	35	45	55	65	65	80	85	90	85	95	90	90	95	85	95	85	90	75	80	85	95	90	80	90	90	75	85	100	90	90	80	80	75	55	80	80	75	60	80	45	55
		75		35	35	35	35	25	60	30	25	40	45	70	80	100	95	100	100	100	90	95	100	90	100	100	100	95	80	100	100	95	95	100	100	95	90	95	90	80	90	100	100	80	85	90	95	90	65
		60		25	15	25	15	30	10	30	20	35	50	70	60	85	70	100	100	100	85	85	85	85	90	100	100	95	100	100	85	95	90	90	100	100	95	80	85	85	85	75	80	60	60	70	55	70	75
		65		50	55	55	65	55	70	80	45	55	60	75	65	80	90	85	90	95	100	95	100	85	100	90	95	85	95	95	85	100	100	100	90	90	75	75	75	70	65	60	65	75	75	65	70	75	65
		85		35	30	45	25	50	45	40	70	65	40	60	65	70	70	85	55	65	60	70	75	80	95	85	90	90	90	85	75	100	100	90	85	100	80	95	90	80	65	75	90	65	70	40	55	45	55
		65		45	35	35	60	30	45	55	60	45	55	50	85	95	80	95	95	85	90	80	90	90	95	90	90	90	90	75	85	85	90	90	85	95	60	85	70	75	75	70	60	80	75	75	75	65	80
		55		40	40	40	30	45	40	60	55	45	60	45	80	75	95	90	100	90	95	90	100	95	95	95	95	75	90	85	70	85	75	90	95	100	95	100	95	85	90	90	95	80	80	75	65	75	55
		60		35	30	45	50	30	35	35	50	50	45	55	75	95	100	100	100	100	90	100	95	95	95	100	100	100	95	95	90	80	85	90	80	95	90	85	95	85	65	50	80	85	55	85	85	85	80
		80		55	45	50	55	35	60	75	75	70	85	90	90	95	95	90	95	100	95	95	100	100	100	100	100	90	100	85	95	85	95	100	100	100	100	100	90	75	75	65	60	80	65	60	70	75	70
		75		45	45	60	60	55	55	60	70	65	75	80	50	80	95	100	95	95	90	90	90	95	100	100	95	95	80	90	95	90	95	95	95	95	100	95	95	85	95	80	80	80	80	90	90	85	75
		45		45	50	30	50	45	35	50	80	65	50	65	70	90	90	90	95	70	85	85	85	75	90	90	85	95	90	85	60	60	80	95	65	80	80	85	90	75	90	85	75	80	80	65	70	90	70
		95		60	80	45	60	35	40	45	65	65	60	80	70	90	95	90	85	80	90	90	90	95	90	100	100	100	100	95	95	90	80	75	85	100	95	90	90	65	75	70	80	65	70	55	90	75	75
		75		45	80	65	50	50	45	50	35	35	55	55	70	85	85	70	100	85	70	85	85	90	95	95	95	95	90	90	95	90	100	95	95	100	95	80	90	90	90	65	85	85	80	85	85	75	65
		65		45	55	45	45	50	50	50	50	60	55	70	70	95	90	95	75	90	85	65	65	75	70	95	85	90	90	90	100	80	100	100	95	90	85	85	90	85	95	80	80	55	60	70	65	60	80
		50		45	55	60	65	50	60	60	60	60	65	55	70	65	85	100	95	90	85	90	80	80	85	100	95	100	80	85	90	90	95	85	100	95	95	90	90	60	70	65	75	80	70	80	80	75	80
		80		50	55	60	65	50	70	50	55	30	35	50	50	60	60	75	95	95	100	95	75	100	100	100	85	90	80	85	80	90	95	100	95	80	100	100	85	90	80	80	60	65	80	70	50	70	60
		65		75	55	60	50	45	30	60	65	40	30	55	50	55	60	65	75	80	70	80	70	75	75	90	100	90	95	100	100	90	95	100	85	90	80	85	85	75	95	70	70	80	80	60	85	85	85
		65		95	70	60	75	75	75	65	50	35	45	55	70	90	80	95	90	90	85	100	95	100	100	95	100	100	95	95	85	90	100	90	80	85	90	85	95	75	85	75	65	85	75	65	70	70	60
		75		45	80	40	75	15	25	30	30	25	45	40	75	75	80	95	90	90	70	100	90	95	100	95	95	100	95	85	95	95	90	90	95	90	100	85	100	95	90	80	75	65	80	60	80	80	60
		80		55	50	30	35	35	40	45	50	45	35	50	70	50	75	95	95	100	90	100	85	85	95	95	95	90	85	100	100	95	90	95	80	85	85	90	95	90	85	90	75	70	75	85	70	80	85
		55		75	80	50	70	45	65	40	45	70	40	55	65	80	80	80	90	100	75	95	95	85	80	100	90	100	95	90	90	85	85	100	100	90	80	90	90	70	85	75	85	75	55	70	45	50	70
		60		40	25	35	30	45	55	55	85	90	85	75	80	80	80	70	100	70	85	80	85	85	80	95	85	80	90	85	90	85	75	100	90	80	70	80	80	85	70	80	70	60	75	60	70	75	70
		60		35	10	20	25	25	35	40	50	30	65	75	80	85	85	95	95	95	70	85	70	90	95	95	95	90	90	90	65	80	75	95	75	100	80	85	75	90	70	80	80	75	60	55	70	55	55
		80		60	60	90	40	60	50	60	50	65	55	80	95	90	95	90	95	95	100	100	95	100	100	100	100	95	95	100	85	95	100	95	100	100	95	90	90	75	65	45	80	90	75	80	65	65	60
		50		85	45	50	55	50	85	70	85	80	85	80	95	90	100	90	100	85	90	100	100	95	90	95	95	70	85	75	85	75	75	70	65	65	65	85	75	70	75	75	50	80	80	80	75	60	55
		80		50	45	40	30	25	25	55	30	35	35	70	85	80	90	95	75	85	90	80	80	90	100	100	90	95	95	75	85	85	90	80	95	100	65	95	90	85	95	80	65	70	75	80	75	70	80
		85		35	45	30	45	45	30	40	25	50	55	50	45	85	85	95	85	95	90	95	85	95	95	100	100	90	95	85	80	90	95	85	75	95	80	70	85	85	60	55	70	75	65	60	85	55	70
		90		45	35	55	45	30	40	70	35	60	45	55	55	65	85	80	80	75	90	95	75	65	50	80	80	75	85	80	85	55	85	85	85	80	75	60	85	80	80	70	80	75	65	55	75	85	75
		50		55	60	35	50	15	35	65	75	30	55	45	65	80	70	90	100	95	100	100	100	100	100	100	100	100	100	90	65	85	80	80	85	90	95	90	95	95	80	85	90	80	85	60	65	75	65
		85		60	30	60	35	30	60	50	50	40	50	55	60	70	85	95	95	95	85	95	90	90	95	90	95	90	95	85	85	80	65	95	80	80	85	85	100	90	80	80	85	80	65	60	80	90	70
		70		80	75	75	65	60	80	55	60	70	75	60	85	95	95	85	90	85	65	85	95	80	90	100	100	85	90	100	90	100	90	95	95	100	90	95	100	100	90	85	90	80	80	70	80	80	55
		65		55	45	50	40	45	45	55	85	60	55	65	75	95	90	100	85	95	95	85	85	95	80	90	85	90	95	100	90	100	100	90	95	85	100	100	85	85	85	95	70	65	80	80	75	65	75
		70		75	45	60	65	65	55	65	65	75	60	80	90	75	95	80	90	90	85	95	80	85	95	70	95	95	90	100	90	95	95	95	95	85	95	75	70	90	75	75	75	100	80	95	80	95	85
		75		35	45	45	45	40	60	55	60	55	65	70	70	80	90	95	100	80	75	85	90	85	95	85	65	85	75	100	90	85	80	85	100	95	90	80	90	90	85	80	80	70	80	85	75	80	80
		60		60	40	60	55	60	60	30	65	65	55	50	85	80	95	95	95	95	90	90	85	90	90	85	90	85	95	65	65	55	65	75	75	80	75	75	90	80	85	70	95	70	90	70	80	75	50
		80		40	50	25	30	65	45	50	35	30	35	35	45	80	80	95	85	100	90	100	100	95	100	100	100	100	100	100	100	100	100	100	95	95	95	100	80	75	80	80	60	85	75	75	65	85	70
		80		50	40	55	15	20	30	25	55	25	35	30	45	60	70	95	95	90	75	85	80	85	95	100	90	90	90	85	95	75	90	80	90	100	100	100	100	90	90	95	80	80	80	80	85	70	50
		85		45	55	50	50	50	50	70	45	40	35	65	70	95	80	95	100	80	85	90	70	85	95	95	90	90	90	85	85	75	90	95	100	100	100	100	95	95	85	80	85	70	65	60	80	85	85
		75		45	60	55	50	30	25	45	70	45	75	55	55	95	100	95	100	95	100	90	90	100	95	95	95	85	95	90	75	85	75	85	90	95	75	80	75	75	95	95	85	90	95	70	85	90	80
		85		55	70	65	45	65	55	60	45	50	50	65	65	80	85	95	95	90	100	100	95	80	90	90	90	90	95	95	90	90	90	90	85	95	95	85	85	85	80	100	85	90	85	90	95	75	90
		80		35	25	30	30	30	40	35	40	20	35	75	70	85	85	95	95	85	95	100	100	85	95	100	90	90	75	85	60	95	90	85	90	100	95	95	90	90	75	85	85	85	80	80	70	65	55
		70		30	35	30	40	30	40	60	35	40	30	55	50	90	90	80	95	90	95	95	90	95	100	90	90	95	80	95	90	95	85	90	95	90	85	100	85	75	80	80	95	65	70	70	75	85	65
		50		25	40	15	60	55	60	70	80	70	80	85	65	90	95	100	100	95	80	85	100	95	85	90	85	90	100	90	75	75	95	100	80	80	80	90	90	75	80	80	75	70	60	55	50	70	65
		80		50	30	60	50	30	40	70	55	40	50	50	75	65	90	100	85	90	100	85	90	90	100	100	90	95	95	75	60	70	70	70	85	90	90	85	60	90	80	80	90	85	75	65	55	65	45
		95		50	45	60	40	40	30	45	25	50	45	70	90	65	90	90	95	85	90	90	100	80	90	95	90	95	100	100	100	100	100	95	100	100	100	90	85	80	95	70	65	65	75	35	65	70	80
		65		40	40	30	40	60	60	50	40	45	55	70	65	80	75	70	80	90	100	90	90	90	95	95	100	100	95	90	85	70	85	90	95	90	75	85	80	90	90	90	95	80	65	70	55	60	80
		65		40	30	55	40	25	45	60	35	40	40	35	65	55	90	85	95	80	95	90	100	90	95	95	100	95	95	85	95	90	80	95	100	85	90	100	85	95	70	85	45	65	75	85	55	85	80
		50		70	60	60	65	50	40	50	65	50	40	45	75	70	70	90	95	100	95	90	95	85	90	95	100	100	100	95	85	90	95	80	85	95	95	85	100	90	80	80	65	90	70	50	85	70	50
		80		35	50	50	45	55	60	60	60	50	65	65	85	95	85	95	95	85	100	75	80	85	75	75	75	80	100	90	95	95	90	90	85	95	85	75	90	80	80	85	60	65	65	55	70	70	70
		65		60	35	40	35	15	25	25	10	20	20	55	45	55	75	75	100	85	80	100	100	95	90	100	95	85	85	100	80	90	95	85	85	75	85	90	90	85	80	65	70	55	60	75	45	65	55
		80		75	70	75	70	85	75	65	65	70	50	85	95	95	100	100	95	95	100	95	100	95	100	90	95	90	95	80	80	65	75	85	90	100	85	95	85	80	85	100	85	70	75	90	80	80	70
		80		75	65	80	70	55	60	55	85	50	50	50	65	85	90	90	85	85	85	65	60	65	75	80	85	100	70	70	65	80	90	85	80	70	70	65	55	50	60	75	85	80	70	70	65	90	80
		55		70	80	65	70	60	80	75	75	75	85	90	80	90	75	85	90	85	100	80	90	85	90	95	100	95	95	100	95	100	100	95	80	85	80	75	80	75	80	60	70	60	60	85	75	90	65
		95		50	60	45	65	65	70	65	70	70	45	55	75	90	95	100	90	70	85	90	85	80	85	85	80	80	90	85	100	85	100	95	95	100	80	85	80	80	85	55	75	80	80	55	75	75	75
		80		35	70	55	90	80	75	45	75	50	30	40	55	70	95	95	95	75	80	90	85	100	85	90	100	95	85	85	65	80	80	100	90	85	95	90	95	75	65	65	90	55	65	60	80	60	65
		60		60	70	55	75	75	70	90	90	75	60	55	90	80	90	90	95	80	95	100	85	85	95	100	95	95	100	100	90	100	80	70	85	90	75	90	100	75	95	80	95	85	90	70	80	70	85
		70		75	65	55	55	55	60	50	60	50	70	85	80	90	90	100	100	95	95	100	95	95	95	85	95	80	85	95	80	90	95	100	100	100	95	85	85	85	85	75	75	95	95	75	80	75	95
		90		30	10	25	35	20	35	40	45	30	25	25	50	60	80	80	80	95	95	80	85	85	90	95	100	100	90	95	90	90	100	90	95	100	95	100	95	80	80	90	70	95	75	80	80	70	75
		75		35	35	30	10	25	15	40	65	45	35	55	65	90	95	100	90	85	95	85	80	65	100	90	80	95	85	75	65	80	55	75	75	75	80	75	90	55	70	90	90	75	70	95	75	60	55
		75		80	65	50	45	35	30	60	45	65	45	50	50	95	75	70	90	80	95	95	90	100	100	100	100	90	95	65	85	85	100	85	80	95	85	80	95	90	75	75	90	75	75	65	70	60	50
		55		75	75	50	85	70	70	70	50	80	30	70	85	80	75	85	90	80	80	90	100	95	95	80	85	65	75	80	70	70	85	75	55	70	65	95	70	65	75	80	65	70	95	75	75	65	85
		85		65	45	40	60	50	30	60	50	45	55	40	65	65	80	95	80	80	100	95	80	85	90	90	90	80	90	100	90	95	95	75	80	75	60	70	75	90	90	65	90	65	75	65	65	70	90
		70		30	40	30	15	15	30	20	20	35	30	25	60	45	85	90	80	80	75	95	80	75	75	85	100	90	100	90	80	100	80	100	95	85	90	85	85	80	85	70	65	70	75	80	80	95	70
		75		65	50	40	50	30	45	50	70	40	50	70	90	85	90	100	90	100	90	80	95	90	95	95	100	85	95	90	95	90	100	95	95	100	90	75	65	75	85	75	85	80	75	75	70	85	70
		60		65	35	45	40	45	45	35	25	50	65	65	75	85	90	90	90	80	95	75	85	90	95	95	90	90	95	80	80	75	80	85	95	70	75	75	85	80	60	70	70	70	85	75	55	70	70
[truncated: 65 more columns]

## Sheet: Fig.5
	Fig.5c			Fig.5e			Fig.5f			Fig.5g			Fig.5i			Fig.5j			Fig.5k
	Correct	Error		Correct	Error		Correct	Error		Correct	Error		IT	PT		IT	PT		IT	PT
session	11.4525	11.751	Neuron	0.00575728	-0.0144128	Neuron	0.890625	0.892857	Neuron	0.114492	0.145185	Neuron	0.0126405	0.0157166	Neuron	3.0049	4.16532	Neuron	0.220644	0.283185
	11.9588	11.7888		0.0234844	0.00037544		12.707	13.2143		0.746864	0.763123		0.0394539	0.0339378		4.15625	2.33333		0.424075	0.169346
	13.1837	13.3875		0.00186672	-0.013461		0.632812	0.630952		0.315812	0.389103		0.0373513	0.0393137		3.62016	6.22764		0.215129	0.349933
	11.2748	11.1234		0.00276689	-0.00456853		1.33789	1.83333		0.265151	0.30815		0.052156	0.00258842		7.82353	0.794872		0.561453	0.219711
	12.0112	11.8667		-0.00232516	-0.00349443		1.4043	1.60714		0.17692	0.125126		0.0668759	0.0185991		2.07203	0.647436		0.163274	0.108605
	11.0392	11.3808		0.00284684	0.0121215		1.91406	1.54762		0.139245	0.122415		0.0418943	0.0588183		4.75949	1.39803		0.346184	0.0634166
	7.29995	8.05884		0.016265	0.00601811		3.26172	3.09524		0.346432	0.269761		0.100614	0.00126676		1.51944	0.795775		0.161423	0.0702381
	8.03853	7.50912		0.00834635	0.0074549		1.47443	1.14655		0.352175	0.351095		0.0561799	0.0106714		4.53099	3.03025		0.273559	0.308779
	6.58545	6.66089		0.00274333	-0.00620705		3.03693	2.61207		0.273168	0.27845		0.0142015	0.000236339		1.82341	1.66129		0.227702	0.131558
	5.88691	6.49162		0.00326835	-0.00631467		1.24432	1.24138		0.328873	0.329837		0.0257158	-0.0137172		1.16865	1.13208		0.101227	0.221117
	7.66997	7.93909		5.92779e-07	0.00653434		0.670455	0.853448		0.0396644	0.112037		0.00600674	-0.0174755		2.90722	3.25		0.287381	0.329929
	9.31533	9.00491		0.00122655	-0.0121543		0.976852	0.625		0.0596306	0		0.0104172	-0.00368599		0.724227	14.4153		0.0922983	0.821239
	8.53381	7.81801		0.0185199	-0.0294714		4.93981	5.08333		0.286118	0.328891		0.0366302	0.0403808		3.43966	2.36563		0.312148	0.119658
	9.17495	9.39659		0.0163212	0.00110154		1.91667	0.625		0.338953	0.416667		0.0751709	0.0118697		3.63806	4.66731		0.243883	0.466289
	10.4976	10.2344		0.0222321	0.0526089		5.55093	5.33333		0.317325	0.280379		0.00822005	0.0031798		0.658416	2.14286		0.0516667	0.167699
	8.76454	8.85569		0.00290113	0.0273305		3.45833	3.91667		0.197034	0.274462		0.0098702	0.00791467		0.570513	1.36345		0.0643375	0.101569
	9.61781	9.34406		-0.00610129	-0.0177547		2.51389	3.25		0.137384	0.159722		0.0943034	-0.00323985		6.25214	0.804348		0.327679	0.102428
	5.9492	6.81116		0.0130133	7.08386e-05		1.41204	2.25		0.254887	0.342308		0.0123786	0.0702814		5.55328	8.45062		0.323317	0.612358
	12.2302	11.8818		0.0134365	-0.0253545		0.675926	0.375		0.223921	0.2		0.00381732	0.0164942		1.42647	1.85904		0.0552004	0.0881552
	12.1712	11.9358		0.0130114	-0.00694926		2.48611	1.95833		0.142977	0.0626781		0.00627361	0.0239508		1.07463	4.15172		0.0638322	0.27994
	13.0093	12.7565		0.00939055	0.0252022		2.52315	2.58333		0.155604	0.135684		0.0239742	0.0471509		9.16118	1.31724		0.576788	0.190162
	10.9413	11.1665		0.00414766	0.0247868		1.12708	2.13333		0.124735	0.150987		0.0291843	0.0168747		0.709459	1.23793		0.193273	0.151134
	12.4381	13.0185		0.000734047	0.0199555		1.95208	2.38333		0.31756	0.333213		0.01021	0.00954617		1.26942	1.35		0.0763731	0.152297
	10.5531	9.80466		0.0578607	0.0354334		2.93519	2.15		0.24745	0.203155		0.00451777	0.0424134		1.03261	8.15244		0.156804	0.482003
	13.6494	13.6769		0.00595029	0.00102314		7.33871	9.16667		0.470046	0.624311		0.00953613	0.000648956		2.20679	0.7125		0.0709819	0.310804
	15.0553	14.604		0.0456697	0.0237399		10.2692	11.5		0.629761	0.710546			0.0338126			1.6882			0.156785
	14.2053	14.9428		0.00272332	-0.0205433		2.36923	1.64286		0.12066	0.154762			0.0038919			0.967532			0.110625
	13.7488	13.0866		0.0182971	0.00561093		0.580508	0.8125		0.207789	0.301893			0.00355706			1.20455			0.0869472
	11.9132	11.5956		0.0153946	0.0452495		1.08898	1.2125		0.286975	0.401111			0.013495			0.422297			0.0712454
	10.824	10.9813		0.0114653	-0.000706795		0.768293	0.647059		0.130941	0.0648148			0.0179286			5.73649			0.313864
	11.866	11.6648		0.00188517	-0.00657888		0.95122	0.78125		0.108684	0.202222			0.0179202			1.41667			0.114971
	10.4623	9.93604		0.0190677	0.0248427		0.992958	0.95		0.300355	0.365079
	10.328	10.6834		0.0296406	0.0402748		3.19718	2.15		0.307097	0.227489
	6.61998	6.58313		0.0398392	-0.009182		0.873239	0.8		0.352866	0.6875
	8.06794	7.82656		0.0153987	-0.0146435		1.16554	1.1		0.387846	0.427083
	6.67968	6.63799		0.0108116	-0.0111927		0.635135	0.5		0.0923712	0
	11.0011	10.1374		0.0283638	-0.0141217		3.32095	3.4		0.288628	0.291111
	9.01502	8.07439		0.00822991	0.0131774		0.85473	0.95		0.124236	0.229167
	9.3014	8.89752		0.0019675	-0.00290329		0.888535	0.7875		0.133972	0.136715
	8.69608	8.3011		-0.000374284	-0.000168287		3.16242	3.025		0.191953	0.109
	8.7072	8.48229		0.00600834	-0.00900717		0.738854	0.5875		0.0697018	0.0435897
	9.72231	9.29609		-0.0028935	0.00815287		0.828025	0.8875		0.117577	0.14881
	10.9644	9.31427		0.00627998	0.00623681		0.563694	0.675		0.366197	0.664966
	11.0392	10.9266		-0.000788598	-0.0119374		2.22134	2.525		0.186461	0.196666
	14.5751	14.3158		0.0044771	-0.0242276		5.27151	5.67105		0.338655	0.330007
	14.1864	14.1		0.00983822	-0.0203401		14.4552	11.7404		0.77528	0.68698
	15.8462	16.0371		0.000356967	-0.000793019		0.726351	0.78125		0.255913	0.204762
	14.7362	14.8619		0.00643843	0.0300945		2.15541	1.5		0.134323	0.155329
	16.5901	17.192		0.00796594	-0.0221718		0.699324	0.90625		0.065129	0.111111
	14.4059	13.5873		0.00895907	0.0149175		3.36824	4.65625		0.459136	0.398363
	14.6752	13.9838		0.0078227	-0.018351		0.260135	0.71875		0.16875	0.258929
	12.7774	12.1004		0.00246456	0.0227036		0.608108	0.375		0.295842	0.166667
	14.7438	14.6959		-0.00857009	-0.0163126		0.635965	0.897059		0.33638	0.202941
	9.04007	8.17946		0.022219	0.00280783		3.07895	3.30882		0.170365	0.153305
	14.7612	17.3034		0.00361383	0.00407143		1.67982	1.55882		0.140754	0.153942
	14.7707	17.5475		0.0166887	0.0268014		2.76316	2		0.197235	0.143296
	8.33199	8.8589		0.00597031	-0.013981		11.0916	10.5417		0.708548	0.697295
	8.94297	10.0405		0.000870893	-0.00490323		0.622449	0.340909		0.0548469	0
	10.2318	11.1717		8.81678e-05	-0.017584		0.963235	0.875		0.126769	0.037037
	10.217	10.3141		0.010057	0.0100763		3.21014	2.25		0.210893	0.166451
	13.8585	13.7744		-0.00333847	0.00997175		0.40942	0.142857		0.097405	0
	9.96417	9.78028		0.00436854	0.00347229		7.96014	7.55357		0.525914	0.502469
	9.93416	9.35876		-0.00313485	0.0054754		6.8442	6.85714		0.463304	0.468825
	7.52444	8.84127		-0.00483164	-0.00139944		1.30797	1.33929		0.155846	0.164116
	12.6232	17.0709		0.0127651	0.00930751		1.71639	1.27941		0.181667	0.149016
	9.41888	11.9213		0.0277215	0.0123189		2.09034	1.85294		0.199158	0.196007
	9.03141	8.72472		0.00257923	0.0142613		0.785714	0.691176		0.198038	0.249286
	10.0452	10.3672		0.0325172	0.0152767		6.33193	6.20588		0.357653	0.339555
	8.78392	8.12244		0.011311	0.0134985		0.600446	0.697917		0.0478299	0.0936147
	10.2488	11.171		4.26835e-05	-0.00350281		0.712054	0.614583		0.102548	0.111111
	5.48473	5.14973		0.0305601	0.0246134		1.09152	1.53125		0.314471	0.397521
	11.7164	11.7562		0.0291987	0.0268961		0.857143	0.895833		0.193699	0.220752
	10.8951	10.651		0.0445808	0.0187023		8.86384	8.4375		0.506553	0.4939
	12.918	13.1181		0.0018849	-0.0076317		2.99777	2.63542		0.212115	0.198474
	12.9658	12.7694		0.00957779	0.0181179		2.31473	2.5		0.107072	0.107198
	13.0023	13.8818		0.0172015	-0.00133774		1.61384	2.0625		0.0805019	0.0870331
	17.7747	17.5123		-0.00340264	0.0100029		0.810268	1.09375		0.062664	0.0416667
	14.8872	14.6044		0.0105037	-0.0020894		0.601852	0.95		0.0975101	0.0982143
	12.4082	12.601		0.034828	0.0338737		2.71528	3.45		0.201331	0.270866
	12.8609	13.2134		0.00493666	-0.0294479		1.2963	1.81667		0.0949849	0.072666
	11.4754	12.2451		0.00362497	-0.00319274		1.82906	2.60294		0.279309	0.279355
	10.8502	10.7894		0.0201212	-0.00561932		2.65171	2.23529		0.139335	0.115438
	13.5127	14.8308		0.00873513	0.00925985		1.13889	0.764706		0.185186	0.062773
	12.5366	13.2339		0.0295077	-0.000665347		0.976496	0.794118		0.12769	0.21645
	10.6935	10.5228		0.0122396	0.00985104		0.754274	0.558824		0.259505	0.409091
	3.96037	3.851		0.0295397	0.0115178		0.651709	0.544118		0.281796	0.340909
	6.48443	6.37714		0.017831	0.0397822		1.53205	2.08333		0.162411	0.146825
	5.86342	6.24108		0.0676365	0.0132182		3.65385	4.29167		0.183354	0.179623
	10.1251	10.1701		0.00427625	0.0343156		1.05128	0.875		0.298768	0.490476
	3.62165	4.17147		0.0125635	0.0235792		2.82143	3.52778		0.155481	0.19602
	9.41607	9.49686		0.0194491	-0.0198272		2.09091	1.58333		0.191833	0.213349
	7.6179	7.35345		0.0107886	-0.000832026		0.619141	0.571429		0.268117	0.279762
	4.07425	4.88328		0.0320201	0.00637523		1.19141	1.07143		0.172182	0.116071
	10.5748	12.2614		0.00457468	0.0308586		2.49219	2.5		0.121628	0.103222
	11.1773	11.1586		0.114814	0.0608034		10.2305	9.83929		0.620581	0.588131
	11.6681	11.8899		0.00595372	-0.00307106		0.808594	0.910714		0.138013	0.114087
	13.2328	13.2833		0.0208654	0.0742852		1.92578	1.21429		0.0973231	0.123856
	14.3278	13.9747		0.071314	0.0434346		4.38672	3.5		0.222456	0.162341
	14.3955	13.289		0.0247343	0.00758204		2.10938	2.39286		0.149792	0.136855
	16.8485	15.734		0.00747734	0.0138099		0.943359	1.26786		0.276562	0.422018
	14.1391	14.194		0.00775706	-0.0129871		0.65625	0.928571		0.0806806	0.13695
	11.2342	11.2349		0.00720958	-0.0395287		0.297101	0.357143		0.095098	0
	10.4541	11.0771		0.00621108	0.00784369		0.552326	0.513158		0.19225	0.116923
	9.4907	8.95626		0.00842213	0.0194718		1.68798	2.31579		0.214976	0.293515
	14.7592	14.7873		0.0261422	-0.0195971		0.743056	0.990385		0.421517	0.311306
	9.60863	8.94009		0.00759451	-0.00228246		6.30787	6.51923		0.48049	0.519783
	20.104	19.7714		-0.00651484	-0.0175129		1.06944	1.375		0.106437	0.166242
	14.1137	13.5988		-0.00366373	0.00732316		1.29398	1.16346		0.390694	0.391666
	15.569	16.1086		-0.00584993	-0.015226		0.900463	0.692308		0.294768	0.444271
	16.4202	15.3977		0.00594392	0.0090451		1.94907	2.18269		0.392804	0.394216
	13.2517	13.1064		0.313839	0.166923		0.523305	0.259259		0.00555556	0
	14.667	14.6241		0.00200308	-0.00812193		2.20551	1.87037		0.27306	0.290968
	14.7049	14.375		0.00113075	0.00649927		2.30297	2.12037		0.189276	0.214608
	15.5481	15.3615		0.0128677	0.0298706		0.868644	0.861111		0.228397	0.243506
	13.024	14.1746		0.00589617	0.0144824		1.69068	1.75926		0.423184	0.384091
	11.6981	12.0893		0.0120044	0.00904812		3.98	4.52381		0.270312	0.306534
	9.85939	9.25337		0.0273546	0.00670903		0.733333	0.666667		0.375617	0.276471
	13.8679	13.5301		-0.00584882	-0.0109708		2.61742	3.19444		0.177766	0.203859
	14.6998	15.0223		-0.0108136	-0.00578922		1.56818	1.66667		0.341846	0.347054
	8.57775	8.5349		-0.00805364	-0.00194513		1.17803	1.27778		0.234714	0.346814
	13.6019	14.1716		-0.00082432	0.00230724		0.7625	0.729167		0.046279	0
	13.14	13.2459		0.00506022	0.00154272		0.648551	0.464286		0.087987	0.25
	13.1011	13.0608		0.00831087	0.00914887		2.02536	2.57143		0.125215	0.155481
	7.57427	7.32503		0.00649933	-0.0199788		0.822034	0.545455		0.215284	0.375
	7.58177	7.28253		0.0281908	-0.0131298		7.97458	6.95455		0.583572	0.587303
	10.2119	10.3463		-0.00782343	0.0236932		0.9125	0.318182		0.339716	0.125
	10.7467	11.5754		-0.00421219	0.014352		1.67466	1.32143		0.228223	0.0694444
	11.042	10.5298		0.00485188	-0.0127701		1.02723	0.909091		0.0922711	0.0567308
	11.517	11.5956		0.0107008	9.03433e-05		1.38971	1.42857		0.0461168	0.111905
	10.807	10.5089		-0.00953763	-0.0481765		1.24231	1.15385		0.0623914	0.0783333
				0.0219311	0.0318566		1.05	0.769231		0	0
				0.017577	-0.00437596		3.95192	3.95		0.230895	0.20554
				0.0134736	-0.00700382		2.23473	2.09783		0.157941	0.105497
				0.0105685	-0.00301119		2.11069	2.15217		0.266455	0.223056
				0.0178542	-0.00419237		2.88168	3.80435		0.240269	0.319273
				0.013649	0.00142524		1.44084	1.51087		0.080956	0.0957769
				0.0357396	0.0027775		10.6737	10.3913		0.654389	0.647749
				0.0171746	-0.0167137		0.780702	0.727273		0.0679602	0.113095
				0.0278667	0.0291348		0.960526	0.704545		0.0817284	0.0484848
				0.0546663	-0.0150433		2.17105	2.25		0.208353	0.201143
				0.0213041	0.0559229		2.22807	1.97727		0.11243	0.0436508
				0.0487323	-0.0229689		0.837719	0.636364		0.0374585	0.0571429
				0.0320434	-0.00944687		0.963636	1.2		0.0890936	0.0285714
				0.0205733	-0.00187197		2.01364	2.3		0.113178	0.14127
				-0.000466899	0.0366895		0.927273	1.05		0.159881	0.225
				0.0368263	-0.0143523		2.31034	2.02778		0.162626	0.158333
				0.052359	0.0324316		0.75	0.416667		0.0416667	0
				-0.000940417	-0.00640558		3.05385	3.48684		0.378568	0.428772
				0.0150966	0.00931111		0.630769	0.407895		0.171456	0.166667
				0.0108353	-0.0161063		1.70769	1.34211		0.123312	0.123203
				0.0047925	-0.00631127		1.28462	1.25		0.0786885	0.0509425
				-0.00561502	-0.0186473		1.18462	1.34211		0.112865	0.180272
				-0.0105025	0.00322995		0.627451	0.361111		0.127826	0.380952
				0.00520663	-0.0418156		0.336207	0.25		0.0833333	0.125
				0.00513346	0.0190189		1.37156	1.29167		0.155629	0.0833333
				-0.00275191	-0.0155154		0.642202	0.333333		0.116927	0
				0.0269522	-0.0171073		5.43807	6.20833		0.352455	0.405059
				-0.00785556	0.0124372		0.958716	1.29167		0.118163	0.0583333
				-0.00397511	-0.00963095		1.18119	1.66667		0.0932946	0.0848485
				0.00255096	0.00716302		2.74771	2.45833		0.142893	0.0972222
				0.00862295	-0.0208563		3.07764	2.32143		0.202133	0.0730159
				0.0142398	0.0772043		3.04503	3.35714		0.411361	0.520958
				-0.00883273	0.0253373		0.45	0.444444		0.196078	0.222222
				0.0153916	0.00789251		4.32857	5.36111		0.317643	0.355785
				0.0150959	-0.0230179		2.15094	2.3		0.187013	0.113333
				0.0425773	0.0275778		11.3208	11.45		0.688145	0.672941
				0.0572504	0.0537153		10.9811	10.25		0.685642	0.65264
				0.0135563	0.0533393		9.51887	9.9		0.624195	0.677436
				0.00835154	-0.0172231		12.4009	12.45		0.711287	0.720957
				0.00998019	-0.014893		0.924528	0.3		0.367738	0.666667
				0.00686958	0.0255649		0.515766	0.375		0.133626	0.0666667
				0.00037343	0.00310121		0.934685	0.604167		0.189201	0.047619
				0.0380079	-0.0142633		1.39145	1		0.330677	0.256481
				0.0736768	0.0688306		10.824	12.2667		0.633278	0.693144
				0.0374046	0.0372105		4.78125	4.75		0.378105	0.406093
				0.0378165	0.0311346		6.4227	6.46667		0.425811	0.420505
				0.0459394	0.0529883		5.56086	5.9		0.466928	0.432671
				0.00481501	-0.0144106		0.656977	0.544118		0.0785341	0.05625
				0.0153631	-0.0183754		0.926357	0.985294		0.0807988	0.119421
				0.0462	0.00180628		4.43217	5.61765		0.315416	0.379945
				0.0262114	0.0092506		2.88953	3.36765		0.240674	0.233184
				0.0100791	-0.00611326		0.926471	1.05		0.101667	0.169444
				0.0096817	0.0314935		1.88725	2.05		0.385798	0.380821
				-0.00029645	0.0136314		0.779412	0.725		0.106454	0.0833333
				0.0674544	0.0488865		0.95098	0.675		0.255029	0.125
				0.0229106	-0.0022523		3.11765	3.225		0.242626	0.230556
				0.00178826	-0.00363688		0.666667	0.666667		0.128927	0.0285714
				0.00783466	-0.0118389		0.5	0.666667		0.377513	0.45
				0.00513946	-0.0466772		0.869048	0.388889		0.359382	0.566667
				-0.00321782	-0.0709255		3.18095	2.66667		0.382201	0.210592
				0.00930418	-0.021797		0.85	0.666667		0.186641	0.147619
				-0.00138043	-0.0454992		1.37857	1.22222		0.187588	0.152056
				-0.0132391	-0.0663177		0.657143	0.611111		0.101647	0
				0.0139801	0.00157698		2.22059	2.10714		0.2388	0.247364
				0.00862942	0.0285183		1.16176	1		0.141621	0.23
				0.00630609	0.0190853		1.52059	1.67857		0.0649395	0.0797619
				-3.1349e-05	-0.00703913		0.844118	1		0.139783	0.125714
				-0.00054842	-0.0177613		2.04706	2.35714		0.139337	0.136797
				0.0183351	-0.0095168		1.51969	1.46429		0.208217	0.163946
				0.00622854	0.0150985		1.97043	1.5625		0.328228	0.304932
				0.029969	0.0135941		1.53763	1.53125		0.129355	0.128274
				0.0216962	0.0122922		2.76344	2.65625		0.216986	0.241406
				0.133179	0.0598545		12.3172	12.3125		0.734928	0.733977
				0.00882324	0.0142628		0.649123	0.5		0.173115	0
				0.0273564	0.0921272		0.890351	1.57143		0.202121	0.230556
				0.0174582	0.0022949		1.45324	1.63636		0.217293	0.248906
				0.0493418	0.0249701		6.48921	5.09091		0.417991	0.329637
				0.04419	0.01117		2.82353	2.75		0.144447	0.22274
				0.0114854	-0.000750818		0.944853	0.886364		0.0641353	0.0583333
				0.0423812	-0.029074		3.20221	2.79545		0.174131	0.167423
				0.0172403	0.0304043		3.88235	3.93182		0.194827	0.260674
				0.00538611	0.00491055		2.32353	2.02273		0.150291	0.109425
				-0.0116153	0.00164301		1	0.988095		0.181734	0.10125
				0.00759503	-0.000829797		1.05195	1.21154		0.114185	0.205828
				0.0047575	-0.0205787		1.00649	0.596154		0.297561	0.372294
				0.00308899	-0.0277029		2.10714	2.73077		0.428325	0.46798
				-0.00123741	0.0184385		0.576705	1		0.196708	0.333333
				0.0243443	-0.0151813		0.71875	0.45		0.279502	0
				0.0174711	-0.00575969		1.36111	1.89286		0.32436	0.281158
				0.0164915	0.00633858		2.58333	2.10714		0.255942	0.243831
				0.00487202	0.0056904		1.00833	1.05357		0.142431	0.107234
				0.0184074	-0.0190835		1.53012	2.3125		0.180795	0.163091
				0.019308	0.0190697		3.10542	2.625		0.256058	0.244058
				0.00383065	-0.00559031		2.94578	2.60417		0.327212	0.259889
				0.00678939	-0.00651452		1.91981	1.76923		0.154694	0.227517
				0.0634051	0.0568577		3.38084	4.42647		0.359395	0.422246
				0.0145316	0.0304819		3.09474	2.77778		0.21696	0.27224
				0.0256348	-0.0144449		2.62105	1.86111		0.422376	0.577381
				0.013067	0.00734537		8.09474	9.86111		0.604578	0.648318
				-0.00187271	0.0359883		1.38966	0.8125		0.169931	0.0761905
				0.00757541	-0.0170927		1.0569	0.6875		0.164404	0.0753968
				0.021495	0.111463		0.837931	1.35417		0.192241	0.287514
				0.00881852	-0.0481573		0.282787	0		0.14706	0.0555556
				0.00429306	-0.0256316		0.729508	0.46875		0.391203	0.364502
				0.0107476	-0.00254199		4.7962	3.61538		0.161388	0.0805974
				0.00275659	0.00321		2.45876	2.61667		0.107442	0.0991957
				0.0025527	5.91059e-05		2.08247	2.25		0.102953	0.0845659
				0.00403004	-0.0102127		1.34278	1.76667		0.299361	0.256349
				0.0157707	0.00230811		1.51546	1.61667		0.0818882	0.0681818
				-0.00400554	-0.0196417		0.865979	0.983333		0.384692	0.42056
				0.030957	0.0370929		5.24742	5.73333		0.118723	0.143796
				-0.00230979	0.00179828		1.29897	1.48333		0.29548	0.331746
				0.0220338	-0.00264386		0.757732	0.683333		0.228707	0.31064
				0.00161711	0.010584		1.06443	0.783333		0.335418	0.270833
				0.0112175	0.0314003		0.67268	0.866667		0.213765	0.18665
				0.0210477	0.0214935		2.1366	1.8		0.307779	0.183333
				0.0103568	-0.0133708		0.846639	0.553571		0.0965339	0.0446571
				-0.001565	-0.0112481		0.613445	0.964286		0.392409	0.387037
				0.00347416	-0.0278969		1.37185	0.892857		0.139084	0.179012
				0.00883676	0.00501767		1.17857	0.839286		0.17237	0.14728
				0.0129988	0.0488274		1.28571	2.14286		0.314918	0.367308
				0.00580379	-0.0225975		1.14286	0.767857		0.116445	0.0777648
				0.0169191	-0.00417414		2.15984	2		0.267435	0.311878
				0.0245878	0.00542146		1.86066	2.68056		0.23356	0.146382
				0.0258754	0.0164309		1.06352	0.75		0.0871148	0.142857
				0.0356244	0.0360361		0.85041	0.541667		0.150912	0.328333
				0.0352358	0.00079077		0.608607	0.625		0.257366	0.260165
				0.0776869	0.0562538		4.51562	4.25		0.35952	0.314659
				0.0740876	0.0634132		6.11875	5.53571		0.0492879	0.0591503
				0.00907323	0.0208872		0.871875	0.758929		0.283698	0.345318
				0.0230156	0.0195914		5.1125	5.875		0.11414	0.119937
				0.0255356	0.0277665		1.97188	1.76786		0.0780098	0.0853364
				0.0297303	-0.00629589		1.42188	1.1875		0.280064	0.251938
				0.0467427	0.0226973		3.47187	2.65179		0.240909	0.183929
				0.0704244	0.044018		3.39688	2.9375		0.265652	0.239588
				0.0167372	0.0256442		0.921875	0.982143		0.159602	0.10712
				0.0245838	0.0120649		2.70833	2.38158		0.0664925	0.0380952
				0.00503164	0.0202928		0.703704	0.697368		0.131905	0.0687831
				0.00617975	0.0167603		0.634259	0.565789		0.0465884	0.0151515
				0.0101302	0.029293		0.763889	0.539474		0.439855	0.52
				-0.00373341	0.0221605		0.490741	0.394737		0.159059	0.135039
				0.00811291	0.0140247		3.57328	3.33333		0.0878198	0.116182
				-0.00148433	-0.0172817		1.35345	1.03333		0.0767582	0.0207792
				0.0364771	0.0311273		1.05172	1.1		0.100887	0.0811111
				0.0116519	0.0386276		1.78448	1.93333		0.122391	0.127978
				0.0184285	0.00876132		3.08209	3.23958		0.552185	0.524318
				0.0534249	0.0537585		8.86194	8.59375		0.0497167	0.0489796
				0.0256637	0.021826		0.929167	0.659091		0.122582	0.06875
				0.0250958	0.0218615		1.48162	1.25		0.252488	0.191647
				0.00197406	0.0167735		1.16584	1.11667		0.322501	0.183117
				0.0130612	0.0147477		0.413366	0.4		0.257556	0.275
				0.0157891	0.011073		0.868812	0.908333		0.0793737	0.0592404
				0.0117503	-0.0115729		1.48762	1.10833		0.205851	0.186686
				0.00867039	0.019421		2.80693	2.53333		0.242224	0.166375
				0.0671096	0.0513642		2.50495	1.85		0.192194	0.240103
				0.00380604	0.0325452		1.91584	1.95833		0.210961	0.190838
				0.066448	0.0444512		3.46287	3.10833		0.0536124	0.134243
				0.0119413	0.0116132		0.970297	1		0.2158	0.240443
				0.0254505	0.00448435		0.929612	0.878049		0.367311	0.392124
				0.0522378	0.0288873		6.38592	7.06098		0.180917	0.204137
				0.0507676	0.0497114		3.41748	3.83537		0.0796627	0.156584
				0.0258268	0.00843713		0.903846	1.01613		0.112483	0.106337
				0.00141575	-0.0105483		0.583333	0.830645		0.229277	0.203231
				0.0102833	-0.0117606		0.923077	0.572581		0.396221	0.360028
				0.0395001	0.0147108		2.9115	3.04688		0.227999	0.207998
				0.0210205	0.0466668		1.45575	1.44531		0.422314	0.421925
				0.0100505	0.026405		7.65265	7.60156		0.0673846	0.253968
				0.00335415	-0.00334052		0.97541	1.3125		0.255899	0.407407
				0.0265945	0.101049		1.45492	1.5625		0.0653876	0
				0.00665842	-0.0266236		0.967213	0.3125		0.0787604	0
				0.0104068	-0.0071135		0.467213	0.4375		0.372949	0.25
				0.00762292	-0.0242583		1.9918	1.4375		0.2363	0.392857
				-0.00219963	0.00360479		0.642606	0.4375		0.105884	0.0572917
				0.00630506	0.000404493		0.646127	0.729167		0.144161	0.196429
				0.00662604	0.00267692		1.565	0.916667		0.0572391	0
				0.0315068	0.0220667		0.559211	0.535714		0.170567	0.186977
				0.014845	0.030941		2.89803	3.28571		0.192356	0.0333333
				0.00682615	-0.0160198		1.77941	1.15		0.21357	0.0666667
				0.00554524	-0.0521699		0.73694	0.40625		0.499663	0.54415
				0.0440724	0.0456594		7.70336	7.6875		0.250905	0.191667
				-0.00331778	0.0146843		0.788462	0.576923		0.0416667	0.0333333
				-0.00809866	-0.0112519		0.273077	0.403846		0.104926	0.166667
				0.0160745	0.0145682		0.592308	0.365385		0.216252	0.266321
				0.021273	0.0332671		2.69293	2.9569		0.119907	0.14881
				-0.000549615	0.0083012		0.475543	0.517241		0.304189	0.348337
				0.020801	0.0129259		2.98641	3.47414		0.335162	0.365844
				-0.000138451	-0.0150122		1.74457	1.36207		0.53209	0.469904
				0.00637374	-0.0150956		3.95652	3.08621		0.427063	0.430372
				-0.000686946	0.0180566		4.09511	4.44828		0.43811	0.513104
				0.019537	0.0251702		2.14808	2		0.183663	0.333333
				0.00251689	-0.000544559		0.511538	0.396552		0.218532	0.227473
				0.0295136	-0.0114131		1.06723	1.01562		0.163482	0.16735
				0.00920653	0.00873375		0.970588	1.20312		0.417275	0.522234
				0.0169923	-0.0231657		1.95588	2.5625		0.177473	0
				-0.000719008	0.000173891		0.460084	0.484375		0.415938	0.390373
				0.00864931	0.0106188		6.10504	5.96875		0.199102	0.140909
				0.0176824	0.0113254		0.659639	0.5875		0.109719	0.156133
				0.000125786	0.0053653		0.61747	0.8375		0.0434783	0
				0.0108803	0.0377868		0.29918	0.5625		0.166597	0.155952
				0.0073719	-0.0222957		0.959016	1.5		0.146443	0.0833333
				0.00604558	0.0179989		0.832237	0.571429		0.0898131	0.0789239
				0.00093597	0.000699069		0.633197	0.810345		0.233097	0.239506
				0.0169992	0.0455416		0.708621	0.875		0.242974	0.206466
				0.0397662	-0.0153766		2.85172	2.40625		0.332913	0.301053
				0.0080412	0.00620804		1.66	1		0.205117	0.167182
				0.082755	0.0228824		4.15549	3.92308		0.135507	0.126704
				0.00913252	0.003794		1.175	1.2625		0.108783	0.0416667
				-0.000314544	-0.0302792		1.14962	0.5		0.124241	0.107143
				0.00200785	-0.0217783		1.91667	1.42857		0.301169	0.255116
				0.0304577	0.00558581		5.41887	4.5		0.0908819	0.0788462
				0.000567738	-0.00644565		1.88079	1.59375		0.0883165	0.04
				0.00245338	0.0068528		0.716887	0.65625		0.0525261	0
				0.00950482	0.00458894		0.69702	0.78125		0.0558907	0.03125
				0.00592325	0.0108103		1.0098	0.775		0.133158	0.15873
				-0.00418165	-0.0134341		1.19118	1.525		0.114864	0.125
				-0.00970538	0.00874442		0.862745	0.775		0.0695971	0
				-0.00298125	0.0172317		0.382353	0.275		0.106975	0.124167
				0.0201468	0.050275		2.20098	2.225		0.5599	0.588208
				-0.00194396	-0.0029459		9.21569	9.025		0.12289	0.060101
				-0.000400296	-0.00613327		1.46667	1.66667		0.0784832	0.12037
				0.0103826	-0.0064079		1.09167	1.38889		0.185561	0.201294
				0.00385033	0.014818		2.96667	3.36111		NA	NA

## Sheet: Fig 6b, f, g
	Fig 6b						Fig 6f left							Fig 6f right							Fig 6g top			Fig 6g bottom
	r			Decoding accuracy			r							decoding accuracy							Dr			Ddecoding accuracy
	IT	PT		IT	PT		IT			PT				IT			PT				IT	PT		IT	PT
							w/o dPC1	w/o dPC2	20 dPCs	w/o dPC1	w/o dPC2	20 dPCs		w/o dPC1	w/o dPC2	20 dPCs	w/o dPC1	w/o dPC2	20 dPCs
Mean	0.147212	0.466183		0.3895	1.02285		0.142544	0.145314	0.144087	0.0801813	0.536699	0.544998		0.35125	0.42245	0.38035	0.22345	1.18315	1.22595		0.00154281	0.464817		0.0291	1.0025
SEM	0.00891603	0.0133983		0.022784	0.0333761		0.00791039	0.00821379	0.00835054	0.0079006	0.00514963	0.00499027		0.0221114	0.0253748	0.0232532	0.0237738	0.02035	0.0206487		0.00571629	0.0076421		0.0306876	0.0272453
Iteration	0.217082	0.480756		0.51	0.8		0.0765577	0.0577853	-0.0113517	0.0660409	0.539483	0.622657		0.49	0.19	0.49	-0.05	0.8	1.31		-0.0879094	0.556616		-4.44089e-16	1.36
	0.0906902	0.519184		0.145	0.95		0.237488	0.313359	0.295266	0.00817538	0.533788	0.528942		0.51	0.825	0.78	-0.09	0.915	1.26		0.0577777	0.520766		0.27	1.35
	0.166903	0.525522		0.395	1.24		0.141146	0.115834	0.132427	0.164609	0.569532	0.613817		0.38	0.44	0.275	0.715	1.3	1.49		-0.00871995	0.449208		-0.105	0.775
	0.183611	0.394673		0.355	0.82		0.0811465	0.141535	0.0423299	0.18987	0.524294	0.566439		-0.155	0.84	0.415	0.42	1.375	1.105		-0.0388166	0.376569		0.57	0.685
	0.182716	0.608852		0.525	1.29		0.216986	0.354569	0.292292	0.123824	0.452035	0.512775		0.525	1.135	0.35	0.19	1.1	0.835		0.0753063	0.388952		-0.175	0.645
	0.131737	0.611469		0.555	1.44		0.177185	0.0882011	0.118162	0.152047	0.497985	0.504355		0.5	0.425	0.21	0.39	0.98	1.045		-0.0590229	0.352308		-0.29	0.655
	0.254406	0.514957		0.63	1.21		0.0845723	0.0485355	-0.00450394	0.0154942	0.562769	0.570642		0.39	0.03	-0.115	0.06	1.14	1.29		-0.0890762	0.555148		-0.505	1.23
	0.35711	0.520245		1.035	1.155		0.108251	0.113304	0.118207	0.137745	0.641292	0.687078		0.18	0.275	0.5	0.515	1.555	1.505		0.00995604	0.549333		0.32	0.99
	0.0710204	0.55382		0.225	1.23		0.242863	0.220013	0.174261	0.0149911	0.510468	0.51471		0.33	0.92	0.5	0.02	1.06	1.085		-0.068602	0.499719		0.17	1.065
	0.169557	0.416765		0.315	0.865		0.19037	0.192532	0.216044	-0.00847616	0.534405	0.548677		0.54	0.505	0.675	-0.04	1.375	1.27		0.0256741	0.557153		0.135	1.31
	0.0455117	0.550219		0.145	1.11		0.153951	0.223941	0.186348	0.152562	0.574253	0.603921		0.09	0.54	0.59	0.645	1.045	1.275		0.032397	0.45136		0.5	0.63
	0.0553631	0.610395		-0.03	1.205		0.104401	0.0432018	0.0840685	0.0667662	0.501909	0.5497		0.16	0.25	0.13	0.27	1.23	0.98		-0.0203324	0.482934		-0.03	0.71
	0.24298	0.292169		0.59	0.635		0.182175	0.136256	0.140532	-0.00119667	0.601861	0.581762		0.37	0.24	0.475	0.05	1.61	1.325		-0.0416427	0.582959		0.105	1.275
	0.213946	0.33828		0.35	0.35		0.184092	0.104244	0.155758	-0.0227563	0.680082	0.647196		0.81	0.355	0.5	-0.005	1.635	1.71		-0.0283337	0.669952		-0.31	1.715
	0.189795	0.20731		0.32	0.42		0.0867632	-0.0477073	0.00816891	0.153394	0.578827	0.597295		0.495	0.295	0.085	0.125	1.26	1.145		-0.0785942	0.443901		-0.41	1.02
	-0.0379652	0.531729		0.305	0.99		0.0426075	-0.064629	-0.0292803	0.302008	0.546278	0.543109		0.125	-0.11	-0.04	0.675	1.285	1.38		-0.0718878	0.241101		-0.165	0.705
	0.176901	0.500739		0.19	1.045		0.194897	0.0871624	0.121568	0.0257274	0.526694	0.547061		0.515	0.115	0.34	-0.015	1.255	1.05		-0.0733286	0.521334		-0.175	1.065
	0.205326	0.584606		0.35	1.27		0.182999	0.136239	0.169429	0.235107	0.546354	0.556219		0.61	0.49	0.305	0.79	1.225	1.21		-0.01357	0.321112		-0.305	0.42
	0.122243	0.499545		0.48	0.84		0.0453241	0.0509957	0.0241213	0.207764	0.525358	0.543602		0.355	0.3	0.28	0.505	1.075	1.295		-0.0212028	0.335838		-0.075	0.79
	0.164326	0.596777		0.48	1.3		0.143948	0.176813	0.183328	0.0405868	0.476389	0.526726		0.275	0.485	0.51	0.06	1.16	1.305		0.0393801	0.48614		0.235	1.245
	0.0303953	0.534119		0.295	1.445		0.25765	0.237614	0.182342	-0.026273	0.492177	0.476585		0.305	0.87	0.755	0.005	1.17	1.41		-0.0753085	0.502858		0.45	1.405
	0.20912	0.558462		0.49	1.08		0.0922681	0.0869432	0.122538	0.045963	0.499234	0.512723		0.245	0.35	0.175	0.42	1.15	1.24		0.0302702	0.46676		-0.07	0.82
	0.142476	0.619907		0.375	1.59		0.18226	0.0560923	0.0686066	0.225903	0.496467	0.573748		0.515	0.415	0.325	0.545	1.01	1.395		-0.113653	0.347845		-0.19	0.85
	0.120076	0.496711		0.315	1.18		0.153973	0.0647992	0.117406	0.0925565	0.494734	0.480234		0.455	0.56	0.18	0.35	1.31	1.205		-0.0365666	0.387678		-0.275	0.855
	0.137378	0.310013		0.1	0.97		0.14741	0.0828999	0.166748	0.138501	0.519875	0.500063		0.445	0.45	0.305	0.215	0.935	1.595		0.0193378	0.361563		-0.14	1.38
	0.123708	0.534895		0.155	0.965		0.206764	0.101084	0.134572	0.106581	0.51999	0.568005		0.51	0.215	0.25	0.34	1.05	1.645		-0.0721918	0.461424		-0.26	1.305
	0.0876595	0.696977		0.175	1.655		0.0727584	0.105802	0.0668579	0.0763969	0.500915	0.499188		-0.15	0.2	-0.06	-0.045	1.215	1.22		-0.00590047	0.422792		0.09	1.265
	0.0674902	0.590274		0.575	1.105		0.1926	0.173529	0.22463	0.0819521	0.528632	0.532395		0.71	0.315	0.39	-0.085	1.33	1.25		0.0320293	0.450443		-0.32	1.335
	0.0397315	0.529541		0.06	1.22		0.14988	0.106007	0.0872361	0.133238	0.548689	0.533096		0.51	0.495	-0.02	0.56	1.09	1.29		-0.0626443	0.399858		-0.53	0.73
	0.127772	0.489205		0.35	1.435		-0.0229427	0.0156011	0.0214711	0.124054	0.538289	0.538484		0.195	-0.025	-0.05	0.625	1.305	1.385		0.0444138	0.41443		-0.245	0.76
	0.10575	0.441616		0.385	1.085		3.26644e-17	0.0356353	0.0429683	-0.0169486	0.463104	0.465689		-0.125	0.09	0.265	-0.025	0.92	1.32		0.0429683	0.482638		0.39	1.345
	0.114434	0.527719		0.355	1.335		0.126371	0.185345	0.182125	-0.0112489	0.526285	0.52905		0.46	0.54	0.355	-0.055	1.335	0.88		0.0557539	0.540299		-0.105	0.935
	0.119343	0.28464		0.545	0.375		0.131197	0.173111	0.167586	0.175108	0.579047	0.559438		0.21	0.675	0.3	0.535	1.1	1.185		0.0363887	0.38433		0.09	0.65
	-0.161595	0.502972		0.025	0.97		0.254106	0.170047	0.124436	0.0403987	0.548073	0.584591		0.29	0.23	0.785	-0.02	1.51	1.36		-0.12967	0.544193		0.495	1.38
	0.0236437	0.574423		0.195	1.215		0.0381833	0.100495	0.0489784	0.159394	0.585652	0.622216		0.185	0.57	0.485	0.33	1.44	1.335		0.0107951	0.462822		0.3	1.005
	0.220317	0.536392		0.63	1.205		0.143307	0.190622	0.165443	0.144706	0.512728	0.581851		0.325	0.47	0.755	0.19	1.075	1.095		0.0221358	0.437145		0.43	0.905
	0.156623	0.203004		0.88	0.485		0.0720818	0.166941	0.123708	0.0578579	0.514942	0.518968		0.5	0.445	0.1	0.085	1.12	1.135		0.0516258	0.46111		-0.4	1.05
	0.242568	0.468074		0.47	0.815		0.0168382	0.0527469	0.0730839	0.105063	0.541263	0.564979		0.28	0.29	0.11	0.535	1.08	0.985		0.0562458	0.459916		-0.17	0.45
	0.113532	0.246338		0.025	0.69		0.160043	0.108004	0.123291	0.0186584	0.641945	0.606961		0.705	0.12	0.31	0.1	1.565	1.365		-0.0367515	0.588303		-0.395	1.265
	0.248788	0.540048		0.705	1.275		0.00528471	0.157989	0.184826	0.05639	0.494723	0.519893		-0.25	0.455	0.685	0.42	1.055	1.08		0.179541	0.463503		0.935	0.66
	0.31338	0.294941		0.92	0.59		0.186275	0.109084	0.149141	-0.0287396	0.473293	0.495992		0.36	0.425	0.225	-0.315	0.885	0.775		-0.0371341	0.524732		-0.135	1.09
	0.123678	0.641525		0.22	1.425		0.0895148	0.0545709	0.0423221	-0.00762583	0.461032	0.481167		0.145	0.14	0.24	0.005	1.12	1.075		-0.0471928	0.488793		0.095	1.07
	0.0602114	0.631533		0.24	1.215		0.157665	0.212583	0.124412	0.0534727	0.489285	0.454271		0.24	0.82	0.38	0.135	0.845	0.97		-0.0332536	0.400798		0.14	0.835
	0.119871	0.534992		0.365	1.215		0.169213	0.174679	0.247437	0.1036	0.560085	0.578556		0.485	0.245	0.53	0.225	1.305	1.19		0.0782238	0.474955		0.045	0.965
	0.221658	0.507679		0.65	1.225		0.166996	0.198201	0.187817	0.197127	0.57726	0.560038		0.4	0.705	0.35	0.71	1.13	1.425		0.0208213	0.362911		-0.05	0.715
	0.124007	0.419798		0.18	1.125		0.0786871	0.174066	0.137487	0.156532	0.495838	0.480106		0.065	0.63	0.445	0.375	1.25	0.955		0.0587995	0.323573		0.38	0.58
	0.183468	0.528646		0.275	1.39		0.155956	0.163391	0.13252	0.161042	0.595047	0.551539		0.69	0.545	0.08	0.38	1.59	1.155		-0.0234362	0.390498		-0.61	0.775
	0.0939102	0.505788		0.365	0.96		0.0859716	0.0774005	0.0604145	-0.050876	0.519546	0.535485		0.265	0.13	0.385	0.34	1.245	1.475		-0.0255571	0.586361		0.12	1.135
	0.174612	0.535644		0.4	1.315		0.174451	0.13203	0.170424	0.0690808	0.542407	0.569469		0.055	0.325	0.63	0.38	1.37	1.515		-0.00402713	0.500388		0.575	1.135
	0.130486	0.228321		0.345	0.605		0.0803123	0.168004	0.154991	0.116833	0.530376	0.575654		0.24	0.515	0.4	0.045	1.16	1.3		0.074679	0.458821		0.16	1.255
	0.181177	0.119579		0.355	0.105		0.11913	0.173765	0.109289	-0.0102466	0.46421	0.479301		0.345	0.61	0.63	0.23	1.02	1.265		-0.00984045	0.489547		0.285	1.035
	0.25515	0.559183		0.725	1.115		0.157863	0.189743	0.256201	0.0616091	0.451817	0.470434		0.1	0.71	0.72	0.12	0.92	1.015		0.098338	0.408825		0.62	0.895
	0.15224	0.171679		0.565	0.42		0.292396	0.260618	0.222651	0.0933046	0.525965	0.522666		0.7	0.455	1.095	0.015	0.965	0.825		-0.0697447	0.429362		0.395	0.81
	0.236663	0.579145		0.68	1.435		-0.00544129	0.0950749	-0.00509339	-0.0641894	0.499691	0.497716		0.24	-0.11	-0.22	-0.325	1.135	1.16		0.0003479	0.561905		-0.46	1.485
	0.0639875	0.513571		0.15	1.115		0.162332	0.227237	0.157013	0.134776	0.637777	0.613933		0.435	0.4	0.245	0.02	1.315	1.64		-0.00531877	0.479157		-0.19	1.62
	0.173327	0.531231		0.24	1.3		0.238549	0.215321	0.201119	0.0854541	0.486414	0.500395		0.68	0.44	0.36	0.155	0.785	1.125		-0.0374302	0.41494		-0.32	0.97
	0.0926772	0.297073		0.255	0.82		0.127981	0.0717399	0.00674583	0.0648629	0.498318	0.538689		0.5	0.375	0.145	0.07	1.03	1.155		-0.121235	0.473826		-0.355	1.085
	0.279028	0.527648		0.365	1.345		-0.069876	0.0324249	0.0713416	0.061216	0.542171	0.479912		-0.16	0.325	0.51	0.19	1.265	0.89		0.141218	0.418696		0.67	0.7
	0.0622179	0.168841		0.4	0.405		0.28745	0.308651	0.278261	0.00710903	0.566835	0.519449		0.53	0.685	0.79	-0.005	1.015	1.13		-0.00918936	0.51234		0.26	1.135
	0.108206	0.533783		0.195	1.045		0.172411	0.149486	0.153589	0.0369168	0.471442	0.465095		0.41	0.245	0.525	0.17	0.995	0.88		-0.0188227	0.428178		0.115	0.71
	0.0301457	0.474968		0.255	1.135		0.0786876	0.0986867	0.0461345	0.165727	0.637062	0.649208		0.3	0.16	0.265	0.25	1.565	1.46		-0.0325531	0.48348		-0.035	1.21
	0.274917	0.329959		0.465	0.69		0.151897	0.101233	0.201	0.19458	0.552959	0.603772		0.455	0.035	0.405	0.575	1.23	1.58		0.0491028	0.409192		-0.05	1.005
	0.193627	0.539901		0.815	0.945		0.0698816	-0.0331313	0.0299659	-0.056172	0.563478	0.494006		0.37	-0.265	0.025	0.03	1.42	1.045		-0.0399157	0.550178		-0.345	1.015
	0.130725	0.304326		0.38	0.385		0.140269	0.255789	0.119527	0.101187	0.525828	0.546852		0.36	0.53	0.03	0.485	1.205	1.16		-0.0207416	0.445664		-0.33	0.675
	0.245717	0.460733		0.54	1.125		0.285051	0.31458	0.304149	0.081406	0.631393	0.599177		0.495	0.795	0.565	0.315	1.525	1.365		0.0190981	0.517771		0.07	1.05
	0.262131	0.448138		0.77	1.285		0.272302	0.243587	0.1879	0.039229	0.501229	0.565173		0.48	0.715	0.525	0.32	1.055	1.16		-0.0844021	0.525944		0.045	0.84
	0.039574	0.153025		0.105	0.51		0.146171	0.140595	0.210592	-0.0907341	0.519984	0.448843		0.28	0.39	0.44	0.11	1.06	1.185		0.0644212	0.539577		0.16	1.075
	0.0914888	0.563994		-0.025	1.03		0.0355205	0.161728	0.172238	0.117216	0.445172	0.463712		0.585	0.635	0.475	0.44	0.93	0.83		0.136718	0.346496		-0.11	0.39
	0.167114	0.510517		0.395	0.93		0.1645	0.206212	0.174114	0.0800436	0.558678	0.579377		0.38	0.425	0.54	0.155	0.9	1.26		0.00961353	0.499333		0.16	1.105
	0.0713924	0.474816		0.015	1.105		0.322207	0.222113	0.290863	0.0826264	0.56319	0.547928		0.49	0.265	0.69	0.375	1.325	1.24		-0.0313443	0.465302		0.2	0.865
	0.161436	0.479479		0.41	1.415		0.194465	0.179287	0.177151	0.0148983	0.591924	0.605377		0.395	0.495	0.42	0.04	1.45	1.23		-0.0173144	0.590479		0.025	1.19
	0.175042	0.545144		0.365	1		0.197034	0.187912	0.211094	0.0823751	0.483773	0.559757		0.465	0.325	0.41	0.27	1.175	1.28		0.01406	0.477382		-0.055	1.01
	0.197605	0.45586		0.595	1.185		0.101729	0.0653163	0.0926668	0.121993	0.524905	0.560353		0.14	0.48	0.025	0.16	1.29	1.355		-0.00906253	0.438361		-0.115	1.195
	0.177191	0.510951		0.275	1.245		0.182292	0.230799	0.267638	-0.000615954	0.536397	0.588549		0.405	0.61	0.285	0.02	1.19	1.245		0.0853462	0.589165		-0.12	1.225
	0.118094	0.123261		0.295	0.25		0.137287	0.196646	0.176794	0.00951656	0.485678	0.505281		0.455	0.68	0.16	-0.02	1.08	1.025		0.039507	0.495764		-0.295	1.045
	0.097202	0.60198		0.11	1.475		0.257248	0.245993	0.336882	-0.00090386	0.592089	0.57166		0.635	0.45	0.3	0.275	1.4	1.67		0.0796341	0.572564		-0.335	1.395
	0.172217	0.181335		0.19	0.27		0.116979	0.153872	0.115204	-0.00119206	0.530351	0.493926		0.5	0.395	0.52	0.2	1.245	1.055		-0.0017746	0.495118		0.02	0.855
	0.0939466	0.519724		0.56	1.215		0.0755779	0.093481	0.0744778	0.190866	0.537908	0.529933		0.24	0.41	0.2	0.23	1.105	0.96		-0.00110004	0.339067		-0.04	0.73
	0.290303	0.55578		0.56	1.205		0.154987	0.116877	0.210314	0.147246	0.559033	0.567827		0.695	0.21	0.265	-0.1	0.685	1.245		0.0553268	0.420581		-0.43	1.345
	0.185566	0.471989		0.575	0.91		0.274508	0.212026	0.204329	0.191098	0.620604	0.591427		0.695	0.745	0.28	0.51	1.38	1.415		-0.0701792	0.400328		-0.415	0.905
	0.0495657	0.214134		0.04	0.34		0.242425	0.229501	0.246588	0.0592352	0.539149	0.536891		0.545	0.975	0.52	0.06	1.375	1.065		0.00416337	0.477656		-0.025	1.005
	0.014477	0.550184		0.19	1.265		0.216775	0.160765	0.237847	0.172676	0.541217	0.617725		0.515	0.485	0.735	0.365	1.205	1.495		0.0210717	0.445049		0.22	1.13
	0.262153	0.43283		0.575	1.025		0.164242	0.197229	0.231807	-0.024021	0.538165	0.499243		0.45	0.34	0.44	0.17	1.43	1.295		0.067565	0.523264		-0.01	1.125
	0.0880429	0.526667		0.215	1.045		0.019219	0.0286942	0.0382917	0.0347897	0.561104	0.544068		0.03	0.175	0.53	0.165	0.995	1.265		0.0190727	0.509279		0.5	1.1
	0.296281	0.500915		0.835	1.24		0.24211	0.227988	0.273967	0.123832	0.463087	0.473327		0.395	0.39	0.415	0.13	0.715	1.145		0.0318575	0.349495		0.02	1.015
	-0.073933	0.579867		0.08	1.135		0.146964	0.169406	0.101437	0.0500105	0.505785	0.53729		0.235	0.29	0.31	-0.165	1.12	1.075		-0.0455266	0.48728		0.075	1.24
	0.257317	0.553805		0.355	0.935		0.0532409	0.149945	0.0883377	0.0701515	0.613809	0.590081		0.3	0.18	0.21	0.36	1.355	1.355		0.0350968	0.51993		-0.09	0.995
	0.189882	0.416503		0.7	0.85		0.111428	-0.0377955	0.0301655	0.193681	0.660959	0.618497		-0.31	-0.11	0.375	0.695	1.27	1.17		-0.0812621	0.424817		0.685	0.475
	0.322818	0.552775		0.805	1.24		0.164813	0.105943	0.167842	0.159161	0.586271	0.59571		0.145	0.58	0.485	0.1	1.095	1.46		0.00302959	0.436549		0.34	1.36
	0.109122	0.568108		0.41	1.045		0.235428	0.261264	0.237508	0.143205	0.516767	0.511237		0.5	0.795	0.96	0.11	0.955	1.15		0.0020805	0.368031		0.46	1.04
	0.167478	0.087041		0.42	0.6		0.277931	0.249602	0.278351	-0.00507538	0.388314	0.419819		0.62	0.885	0.67	0.16	0.845	0.85		0.000419575	0.424894		0.05	0.69
	0.291858	0.452201		0.69	1.045		0.102533	0.180109	0.18158	0.0476558	0.496341	0.475619		-0.03	0.47	0.39	0.255	1.06	1.07		0.0790474	0.427963		0.42	0.815
	0.152593	0.637473		0.495	1.79		0.240797	0.256141	0.23113	0.0538338	0.526222	0.520878		0.42	0.505	0.425	0.505	1.275	1.175		-0.00966671	0.467044		0.005	0.67
	-0.0298898	0.509398		-0.04	1.29		0.108568	0.150188	0.132077	-0.0949436	0.547311	0.566054		0.245	0.405	0.33	-0.36	1.14	1.075		0.0235094	0.660997		0.085	1.435
	0.272095	0.45512		0.59	0.96		0.046631	0.081844	0.000959276	0.0570118	0.614507	0.605422		0.345	0.46	0.245	0.375	1.325	1.6		-0.0456718	0.54841		-0.1	1.225
	0.0932535	0.437786		0.2	0.775		0.158662	0.228004	0.205796	0.170343	0.579616	0.590451		0.35	0.515	0.56	0.405	1.305	1.2		0.0471339	0.420107		0.21	0.795
	0.120398	0.489164		0.445	0.835		0.14587	0.172485	0.243115	0.0364664	0.563315	0.562558		0.235	0.68	0.56	0.335	1.165	1.67		0.0972451	0.526092		0.325	1.335
	0.198148	0.529889		0.705	0.955		0.100298	0.202783	0.118973	0.232699	0.596344	0.584464		0.52	0.585	0.305	0.35	1.46	1.305		0.0186745	0.351765		-0.215	0.955
	0.0200693	0.474472		0.33	0.83		0.0575751	0.0595536	0.0422495	0.0621613	0.458216	0.515166		0.235	0.02	0.41	0.19	1.13	0.97		-0.0153256	0.453005		0.175	0.78
	0.121585	0.570133		0.395	1.345		-0.0252833	0.0125769	0.0135269	0.0110692	0.552167	0.558498		0.02	0.245	0.215	0.325	1.39	1.275		0.0388101	0.547429		0.195	0.95

## Sheet: Fig 6c
		IT																											PT
		Number of neurons																											Number of neurons
		1	2	3	4	5	6	7	8	9	10	11	12	13	14	15	16	17	18	19	20	21	22	23	24	25	26		1	2	3	4	5	6	7	8	9	10	11	12	13	14	15	16	17	18	19	20	21
r	Mean	0.0230995	0.0476993	0.0721167	0.0648954	0.0603665	0.0755694	0.0735883	0.0982275	0.0961169	0.103967	0.098668	0.128401	0.116445	0.108469	0.125859	0.141917	0.130746	0.135064	0.135914	0.134663	0.139222	0.132723	0.135593	0.140665	0.151339	0.147212		0.050073	0.0971904	0.154425	0.175169	0.191622	0.19562	0.242831	0.253878	0.249604	0.332141	0.281697	0.329824	0.334931	0.349107	0.337273	0.327818	0.385572	0.396215	0.413865	0.422491	0.424982
	SEM	0.00926594	0.00901544	0.0105467	0.0100859	0.00980135	0.00907745	0.00886547	0.00989745	0.0093408	0.0103044	0.00895854	0.00950493	0.00948849	0.0102658	0.00908037	0.00772315	0.00772966	0.00919854	0.00774567	0.00895738	0.00945797	0.0099274	0.00852857	0.00837771	0.00798972	0.00891603		0.0136644	0.0176123	0.0210218	0.0212543	0.0195832	0.0191163	0.0206083	0.02235	0.0192509	0.0200194	0.0195634	0.0192877	0.0202434	0.0178626	0.0187575	0.019604	0.0196565	0.0176665	0.0154341	0.0146735	0.0152523
	Iteration	0.0150063	-0.150563	0.171882	0.0777861	0.12442	-0.0159558	0.128432	0.154224	0.257862	-0.0780549	0.139667	0.0960826	0.0646043	0.135673	0.0438443	0.0561804	0.0619611	0.156354	0.107223	0.114899	0.0516956	0.106679	0.170978	0.147547	-0.0195942	0.217082		0.303158	-0.124333	-0.0660796	0.041653	0.0265095	0.272565	0.2992	0.0819262	0.42074	0.207157	0.181443	0.430708	0.121486	0.346884	0.512942	0.260603	0.218132	0.253648	0.161604	0.603525	0.607373
		-0.166737	-0.080647	0.0373268	0.0958153	0.000579243	-0.0744937	0.145529	0.0237677	-0.193883	0.141399	0.103224	-0.00873348	0.0499307	0.136085	0.0880455	0.0788979	0.115802	0.181228	0.102574	-0.0588325	0.265053	0.204559	0.145112	0.030111	0.122131	0.0906902		0.0950589	0.571194	0.209403	0.212306	0.248071	0.125277	0.622041	-0.00405436	0.0798057	0.45487	0.592936	0.000304753	0.546953	0.512034	0.155754	0.355217	0.514233	0.185749	0.469061	0.225374	0.506645
		0.188195	0.192605	-0.150583	-0.0932106	0.0597837	0.00472474	0.209927	-0.0613557	0.0802225	0.11083	0.102148	0.0399668	0.0250602	0.0426646	0.141991	0.0797894	0.19929	0.159421	0.176727	0.247261	0.0182726	0.136872	0.00970456	0.0370018	0.155452	0.166903		0.0823405	0.101972	0.273698	0.352359	0.159668	-0.0918039	0.206722	-0.0187143	0.29909	0.514191	0.555014	0.207664	0.109103	0.488473	0.180333	0.520546	0.130538	0.228625	0.575452	0.477606	0.528922
		-0.167804	0.095331	-0.0500736	0.281394	0.0794763	0.109987	0.151834	0.0286592	0.15318	0.13095	0.0719085	-0.0621513	-0.110662	0.0269562	0.125306	0.0432553	0.067444	-0.132356	0.0638072	0.199238	0.103453	-0.105545	0.0849124	0.275545	0.244602	0.183611		0.228185	0.541274	-0.0527657	0.164292	0.140153	0.0528453	0.0229358	0.180148	0.164547	0.467462	0.516042	0.629647	0.14551	0.246101	0.183091	0.504021	0.661093	0.559792	0.56206	0.176885	0.490283
		-0.150137	-0.0581487	-0.0568664	-0.0576367	0.0290747	0.103227	0.0492457	0.0289602	-0.0123977	0.09976	0.15678	0.10695	0.117313	0.206473	0.120013	0.190356	0.00322852	0.0601865	0.128261	0.170992	0.231268	0.0678455	0.0730449	0.280353	0.117763	0.182716		0.0314727	0.136483	0.561954	0.0945035	0.207347	0.1161	0.559418	0.250775	0.184401	0.573565	0.147127	0.17155	0.122412	0.506159	0.167113	0.154736	0.621046	0.487048	0.525775	0.289203	0.344745
		0.0565635	0.102445	0.14754	0.0217149	0.00919845	0.056339	0.0790197	0.100016	0.21459	-0.0790049	0.169148	0.164948	0.0476476	0.241164	0.171248	0.299752	-0.112237	0.150869	0.165258	0.185594	-0.0328585	0.0564652	0.0438692	-0.0764954	0.160432	0.131737		-0.0147835	-0.1368	-0.0289035	0.569354	-0.0187869	0.0305401	-0.000613273	0.169356	0.107112	0.194766	0.170003	0.10781	0.544188	0.474444	0.449224	0.228098	0.168637	0.0845881	0.554047	0.543017	0.548239
		0.0476105	0.0949733	-0.0246704	-0.0692679	-0.071426	0.222212	0.0578523	0.117559	-0.0375912	0.094982	-0.0888512	0.201312	0.113411	-0.000309162	0.1137	-0.0115754	0.0761994	0.160219	0.0627814	0.014628	0.158874	0.0170557	0.124729	0.16415	0.197329	0.254406		-0.113704	0.0718085	0.0193301	0.155671	0.594926	0.105908	0.560265	0.0671655	-0.0527311	0.00399057	0.0444021	0.163365	0.349574	0.170128	0.206529	0.522761	0.126896	0.258711	0.396117	0.546891	0.606898
		0.0612745	-0.0814097	0.103312	0.0740976	0.192624	0.117974	0.0033023	0.00120268	0.258148	0.15037	0.106945	0.294343	0.0542502	0.244629	0.0482883	0.193247	-0.000876893	0.0619024	0.0379946	0.217597	0.22623	0.145875	0.123483	0.209824	0.184836	0.35711		-0.0473819	0.135793	0.56183	0.0449358	0.236106	0.199905	0.163044	0.0982063	0.107481	0.260197	0.172404	0.199385	0.221444	0.461559	0.501357	-0.0346146	0.0911903	0.28237	0.43897	0.506355	0.239698
		-0.0909172	0.114104	0.19524	-0.0369532	0.21186	0.17482	0.0709858	0.190021	0.153928	0.0421082	-0.0612824	0.239485	0.19759	0.164617	0.0978626	0.108266	0.175536	0.207046	0.159604	0.201479	0.128793	0.163371	0.0663771	0.122753	0.0187865	0.0710204		0.0329832	0.0169866	0.666785	0.0533837	0.252534	0.119166	0.152902	0.663614	0.308637	0.582143	0.24432	0.196499	-0.0855236	0.0225453	0.593409	0.632069	0.543042	0.485277	0.471244	0.485398	0.277462
		-0.057914	0.0214415	-0.114844	0.0547373	-0.00239678	-0.0309528	-0.124671	-0.052038	0.214483	0.160129	0.184898	0.32418	0.247561	0.244333	0.26666	0.133985	0.124336	0.191372	0.0889222	0.190844	0.204143	0.140348	0.22424	0.260328	0.214681	0.169557		0.0366846	0.198815	-0.108751	0.00702153	0.250979	0.246043	0.572097	0.239808	-0.0335172	0.0735624	0.4813	0.277093	0.477127	0.054265	0.45357	0.476099	0.217356	0.220846	0.508874	0.48435	0.157919
		0.0305363	0.139937	0.252467	0.0315838	0.0463244	-0.135779	0.00698505	0.13493	0.0231002	0.0189343	0.152238	0.261644	0.057708	0.152083	0.152887	0.234499	0.136855	0.0710359	0.144075	-0.0312103	0.159631	0.171178	0.281405	0.261741	0.153386	0.0455117		0.0299864	0.0600869	0.155236	0.259952	0.248401	0.152817	0.54463	-0.0429258	0.101815	0.582281	-0.00119823	0.370325	0.544358	0.489909	0.479346	0.496435	0.237581	0.494188	0.55768	0.613606	0.524099
		-0.00868231	-0.021385	0.0943869	0.000565978	0.13698	0.0925334	0.219048	0.106715	0.247136	0.0749762	0.0871712	-0.0377328	0.245431	0.160068	-0.044298	0.118246	0.0993383	0.235731	0.0145374	0.079703	-0.0284076	-0.0248219	0.163326	0.0677691	0.144858	0.0553631		0.210852	0.0714718	0.148719	0.0849286	0.517483	0.120891	0.28542	0.474461	-0.111793	0.636148	0.30395	0.553655	0.164005	0.177069	0.512707	0.161146	0.165818	0.500824	0.505315	0.285063	0.267608
		-0.00677535	0.167154	0.0620617	0.210934	0.00399813	-0.0312071	0.00666651	0.136883	0.057022	0.283305	0.117938	0.28082	0.258097	0.104259	0.139692	0.063203	0.0983791	-0.101441	0.107569	0.26449	0.182374	0.188561	0.0732576	0.112112	0.0847229	0.24298		0.0946197	0.0228767	0.599545	0.290555	0.141784	-0.161217	0.0032039	0.057122	0.275676	0.14546	0.23256	0.181962	-0.0147333	0.195408	0.0786195	0.263887	0.498082	0.326186	0.250363	0.501059	0.455854
		0.167648	0.0982274	-0.00896518	0.201695	0.123903	0.188801	0.145895	-0.0890224	0.106287	0.11694	0.135584	0.0832258	-0.136112	0.0756347	0.141297	0.207233	0.11932	0.29418	0.156577	0.174486	0.150388	0.163091	0.213979	0.0876219	0.29481	0.213946		-0.0511703	0.324069	-0.0247274	0.595062	0.028125	0.133551	0.0236272	0.189479	0.502698	0.177194	0.602024	0.543629	0.101027	0.546441	0.516379	0.444896	0.399681	0.289046	0.517238	0.532234	0.327509
		0.0196218	0.110593	0.25861	0.0917733	-0.0784101	0.0314983	0.127198	-0.0766843	0.18111	0.051417	-0.0312456	0.0659347	0.188485	0.0133706	0.139635	0.282777	0.152542	0.0414415	0.018891	0.198441	0.0205856	0.126806	0.0757044	0.101268	-0.0178755	0.189795		-0.0454291	-0.0419591	-0.00117783	0.642161	0.233469	0.226214	0.324817	0.544519	0.503642	0.117161	0.578842	-0.0227772	0.0754674	0.455566	0.247567	0.169757	0.191989	0.529038	0.150805	0.534812	0.280133
		-0.142793	-0.081838	0.198117	0.217765	-0.0326556	0.156615	0.0953619	0.00090347	0.118831	0.0653398	0.128386	0.0132756	0.214628	0.0373052	0.202217	0.205647	0.0636312	0.124564	0.0932077	0.259919	0.0501803	-0.0218741	0.0360694	0.265549	0.204159	-0.0379652		0.146184	-0.12121	0.0864693	0.0761112	0.0717836	0.126195	0.294914	0.104725	0.574559	0.0675174	0.23342	0.527801	0.647952	0.595831	0.236308	0.122486	0.505779	0.0867871	0.537435	0.246401	0.304966
		-0.0664913	0.0200376	0.199904	-0.03058	0.115904	0.174156	0.0817615	0.137215	-0.0131546	0.179828	0.199409	-0.0179378	0.154645	-0.026077	0.205484	0.0939846	0.0809002	0.0505756	0.207963	0.237374	0.109575	0.0443213	0.29984	0.0215619	0.278443	0.176901		-0.0111198	0.205595	0.647489	0.0307795	-0.119164	0.100941	0.143056	0.239193	0.485728	0.137399	0.191138	0.111578	0.24589	0.539083	0.514163	-0.00205669	0.148324	0.595964	0.53067	0.439972	0.581274
		0.0109696	0.00166373	0.163749	0.0413935	0.216345	0.0404768	-0.142769	0.167096	-0.129596	-0.18129	0.16523	0.303208	0.0963426	0.131808	0.172916	0.100559	0.257539	-0.0407506	0.0770477	0.244621	0.0462746	0.125026	0.32328	0.15771	0.19348	0.205326		0.0313756	-0.0579159	0.58419	0.0643187	0.140424	0.268689	0.146114	0.246309	0.301108	0.190008	0.243113	0.643081	0.56758	0.564356	0.458282	0.502669	0.57096	0.170523	0.335858	0.520642	0.490001
		-0.0257259	0.0625955	-0.0218065	-0.0335556	-0.0315302	0.227545	0.265857	0.0844497	0.0133368	0.0368945	0.109334	0.263435	0.0237797	0.00709473	0.13248	0.157537	0.1958	0.0274101	-0.0100038	0.148328	-0.0614571	0.251911	0.0123835	0.211234	0.197236	0.122243		0.0663667	-0.121469	0.59426	0.278369	0.0833876	0.575826	0.548048	0.523489	0.113415	0.589515	0.277236	-0.0415049	0.521613	0.516498	0.510894	0.602844	0.29613	0.327247	0.555285	0.612807	0.551452
		0.0807245	0.154829	0.017214	0.0881146	0.151682	0.0352567	0.164221	0.192921	0.0650241	-0.0623739	0.1266	0.0316735	0.0467733	0.103478	0.228639	0.0283947	0.0960326	0.0811049	0.126412	0.0710163	-0.00652297	0.0621899	0.100358	0.101818	0.221007	0.164326		-0.0364578	0.0273835	-0.00309453	0.0132705	0.0487034	0.262023	0.541152	0.076908	0.180143	0.164057	0.204287	0.103028	0.32382	0.14111	0.0911834	0.135257	0.597255	0.487959	0.554955	0.548464	0.169441
		-0.0206303	0.119868	0.100869	-0.0660802	0.0377499	0.100644	0.0632437	-0.00335171	0.10189	0.127942	0.119157	0.0785396	0.148499	0.129026	0.00740093	0.112019	0.12374	0.114263	0.0570646	0.00406764	0.321768	0.0096935	0.181694	0.111956	0.20572	0.0303953		-0.00668004	-0.108452	-0.114801	-0.00832765	0.25778	0.0862988	0.443152	0.0787944	0.508286	0.507209	0.519324	0.402154	0.0848984	0.12162	0.503945	0.000853998	0.20961	0.466501	0.554039	0.216697	0.272556
		-0.00529729	-0.0160335	0.0988952	0.0177221	0.15998	0.00102616	0.0337225	0.0180609	0.101733	0.157112	-0.00897957	0.140813	0.0538791	0.109458	0.144781	0.0805879	0.171083	0.252609	0.138137	0.0432772	0.208387	0.173118	0.247655	0.164501	0.145116	0.20912		-0.101214	0.138485	0.215341	0.0861933	0.614395	0.104437	0.594794	0.197847	0.554494	0.142309	0.601415	0.265762	0.206886	0.123603	0.459726	0.230773	0.0380342	0.223058	0.52898	0.301078	0.225034
		-0.0595396	0.0573886	0.0156392	0.192622	0.204782	0.0329939	0.0463931	0.0586642	0.0374404	-0.153243	0.014694	0.117884	0.15554	0.144183	0.136038	0.129563	0.178457	0.25628	0.153299	0.189522	0.105647	0.167401	0.161333	0.164594	-0.0741958	0.142476		0.0389357	0.064132	0.61847	-0.154179	0.641924	0.223522	0.457023	0.306485	0.187014	0.341173	0.250659	0.481164	0.200159	0.131766	0.397375	0.345208	0.482669	0.508938	0.0926544	0.568551	0.486408
		-0.0493924	0.0501628	0.203704	-0.104227	-0.0631908	0.219734	0.20951	0.192013	0.0259845	0.0212775	0.104816	0.0220063	0.168425	-0.0575547	-0.0281457	0.0939955	0.208779	0.162908	0.122567	0.25503	0.163452	0.165295	0.0573445	0.428909	0.217735	0.120076		-0.0565343	0.216541	0.11334	0.129156	0.0854559	0.105867	0.114153	0.232138	0.511044	0.118522	0.036826	0.590195	0.555632	0.558265	0.48526	0.586126	0.426919	0.553958	0.601205	0.547651	0.592918
		-0.05997	0.072362	0.238243	0.0137047	0.00677072	0.105035	0.183182	0.0588217	0.0704179	0.0296126	0.0364186	0.179202	0.0888666	0.00254258	0.152177	0.299487	0.170164	0.309159	0.0427378	0.163993	0.102522	0.162435	0.236741	0.222939	0.02154	0.137378		-0.0880697	0.651936	0.199378	-0.0897238	-0.0433366	0.169195	0.0416039	-0.0632248	0.0193133	0.256919	0.254114	0.221679	0.302578	0.530912	0.188872	0.335995	0.214291	0.487581	0.536778	0.500494	0.472998
		0.211866	0.116381	0.217358	0.240581	0.172099	-0.0532902	0.150702	0.0126358	-0.0172188	0.180489	0.142678	0.0367028	0.149611	0.19681	0.170116	0.150385	0.121932	0.128962	0.168076	0.0434086	0.0914743	0.04754	0.0943866	0.184201	0.0793515	0.123708		0.617393	-0.0307341	0.330023	0.0476082	0.120065	0.51093	0.225898	0.0236023	0.488464	0.479964	0.261753	0.536163	0.616404	0.507893	0.568025	-0.000595905	0.0530053	0.260009	0.452512	0.287003	0.474168
		0.0401857	0.141458	-0.0355609	0.201046	0.107262	0.0554846	0.162716	0.00704179	0.0709103	-0.00341943	0.0644988	0.12681	0.142754	0.00624269	0.190352	0.109527	0.0971757	0.0699315	0.195726	0.241247	0.0937116	0.255677	0.167096	0.16685	0.0730077	0.0876595		0.0551999	0.03466	0.262688	-0.0955049	0.597077	0.181678	0.00689694	0.201258	0.465437	0.512877	0.507775	-0.0126469	0.590451	0.569039	0.147374	0.294243	0.605329	0.0715958	0.288868	0.433684	0.553611
		0.0412966	-0.0517158	0.145761	0.107161	-0.0538567	0.107851	-0.103202	0.0783992	0.14881	0.0213749	0.137388	0.101152	0.083608	0.0667091	0.0926475	0.192998	0.0506922	0.0256457	0.0708312	0.11055	0.270678	0.16602	0.17029	0.152967	0.11755	0.0674902		0.0910271	0.210829	-0.0325389	0.12674	0.0559663	0.0930505	0.0498482	0.150364	0.109535	0.110544	0.588794	0.271842	0.229557	0.535951	0.328295	0.0196997	0.164704	0.180297	0.139877	0.460676	0.562525
		0.0679554	-0.0163712	0.0687931	0.0695719	0.14228	0.0532225	0.0696462	0.0255424	0.11483	0.231364	0.163809	0.102542	0.123597	-0.00568634	0.0500112	0.173166	0.0308671	0.197389	0.125416	0.0491997	0.234301	-0.249363	0.180713	0.113111	0.124626	0.0397315		0.140903	0.0530201	0.143117	0.466401	0.0116571	0.11858	0.521583	0.499638	0.121166	0.186605	0.626806	0.414609	0.603835	0.49015	0.490759	0.649698	0.587482	0.525546	0.527295	0.543665	0.554887
		0.0636339	-0.0162442	-0.0504973	0.0470835	-0.000905565	0.143403	0.182024	0.209068	0.041233	0.0135924	0.238235	0.0920657	0.0497719	0.207639	0.0824409	0.156395	0.209944	0.0252574	0.353963	0.106913	0.0231687	0.180269	0.0775587	0.277369	0.179297	0.127772		0.0503101	0.145265	0.0602362	0.156521	0.176335	0.0585993	0.5975	0.213658	0.165759	0.623969	0.347737	0.252677	0.500328	0.571423	0.154717	0.648333	0.148545	0.49604	0.239784	0.492226	0.468384
		-0.0601439	0.124996	0.0795181	0.0305247	0.00031953	0.0173605	0.171638	0.185168	0.0609486	0.172235	0.150173	0.0693614	0.18108	0.156791	0.0947841	0.115375	0.215058	0.186123	0.0427099	0.0936397	0.186156	0.231036	0.258941	0.11662	0.254986	0.10575		-0.129135	0.0944605	0.135587	0.621553	0.584661	0.539595	0.0250015	-0.0613654	0.0430958	0.159759	0.209147	0.0533903	0.476886	0.195322	0.233741	0.538173	0.461246	0.599234	0.534628	0.230537	0.479378
		0.119304	0.14981	0.0225931	0.0423003	0.0398797	0.0441109	0.107611	-0.190038	0.0444908	0.269173	0.240446	0.254762	0.111731	0.201475	0.157611	0.132447	0.0604753	0.126902	0.228565	0.124926	0.22972	0.101935	0.162637	0.226709	0.0954589	0.114434		0.167918	0.266853	0.0376839	0.0561142	0.0579729	-0.0123869	0.212998	0.242494	0.20745	0.174628	-0.0422373	0.490679	0.249997	0.221463	0.201377	0.352722	0.234433	0.643261	0.536192	0.318845	0.540299
		-0.0200745	0.02849	-0.0750271	-0.149258	-0.028888	-0.0615129	0.233448	-0.06692	0.151938	0.16116	0.225793	0.177533	-0.0146528	0.122452	0.164734	0.129786	0.110406	0.134199	0.171843	-0.0129209	0.2753	0.129918	0.200484	0.151509	0.153523	0.119343		-0.0229082	0.147619	-0.0492531	0.282091	0.137223	0.557823	0.103753	0.0128989	0.20561	0.573044	0.489934	0.483687	0.136517	0.627566	0.15309	0.327551	0.209489	0.588089	0.403571	0.551029	0.523844
		0.221181	-0.0936254	0.228435	0.100904	-0.0678574	0.103583	-0.0578872	0.369545	0.0774424	0.0723784	0.0786258	0.126573	0.0120551	0.202323	0.328852	0.125431	0.156807	0.00276922	0.195891	-0.101916	0.07075	-0.118423	0.185078	0.122485	0.0730109	-0.161595		-0.0188283	-0.034681	0.239261	0.563235	0.119855	0.20739	0.161874	0.622191	0.108403	0.267259	0.0897295	0.585736	0.509218	0.191002	0.578404	0.234301	0.551114	0.265262	0.217137	0.200395	0.245705
		0.115533	-0.00437191	0.197327	0.0614183	0.273754	0.0672648	0.0815411	0.0106332	0.17635	0.047762	0.137125	0.126888	0.250202	0.136599	0.129795	-0.018886	0.12018	0.163049	0.120594	0.159827	0.135484	0.0853366	0.0835676	0.104048	0.265906	0.0236437		0.118748	-0.0030684	-0.0124064	0.163043	0.0568357	0.0147219	0.569608	0.136135	0.046936	0.65303	0.0135586	0.521285	0.522285	0.129128	0.48695	0.529514	0.530863	0.505272	0.36314	0.563871	0.249713
		0.0128454	0.117105	0.0420071	-0.130423	-0.00127091	0.161882	-0.047935	0.0484083	-0.0353738	0.082253	0.0527743	0.0940427	0.11494	0.167354	0.105627	0.0361282	0.0185484	0.245188	0.188757	0.130013	0.241059	0.222561	0.2129	0.19594	0.123464	0.220317		0.131076	0.00528794	0.159943	-0.16398	0.176102	0.0253825	0.0715491	0.505571	0.20935	0.30681	0.512444	0.455704	0.59458	0.293752	0.513373	0.651301	0.50524	0.149231	0.469279	0.377401	0.278616
		-0.0353954	-0.00207382	0.143724	0.0466516	0.123459	0.163443	0.0822114	0.0354339	0.0302185	0.00832439	0.15063	0.0395621	0.288234	0.140426	0.161232	0.165525	0.156546	0.0591584	0.252599	0.121833	0.212488	0.0323284	0.0958153	0.169466	0.190523	0.156623		0.020444	-0.0661219	0.292763	0.256212	0.086858	-0.0165259	0.528621	0.261923	0.134066	0.213451	0.587964	0.153744	0.327392	0.553365	0.469088	0.467397	0.579239	0.0791639	0.260091	0.499063	0.632419
		0.119871	-0.0243016	0.222192	0.0670929	0.0555508	-0.0226642	0.053086	0.192721	0.182144	0.086392	0.322059	-0.104476	0.1392	0.227187	0.201638	0.12546	0.123398	0.129837	0.0129213	-0.00854039	0.200336	-0.0418662	0.122793	0.119731	0.0915808	0.242568		0.178341	-0.0289911	0.581018	-0.0186259	0.0455828	0.121274	0.354907	0.279441	0.254776	0.290096	0.459619	0.584003	0.588354	0.598165	0.185546	0.22746	0.594436	0.254106	0.523296	0.465472	0.516032
		0.0396038	0.252011	-0.0736307	0.180366	0.09982	0.0776196	0.0744241	0.0380043	0.0666411	0.220804	0.122352	0.0566005	0.142993	0.245341	0.231581	0.0301359	0.111534	0.143652	0.129465	0.0527237	0.174023	0.0967845	0.20978	0.0852858	0.105507	0.113532		0.0521625	0.293899	0.017343	-0.0748789	0.185317	0.191981	0.0274364	-0.0819289	0.592656	0.162331	0.122255	0.277827	0.388123	0.255861	0.620868	0.120947	0.541969	0.529099	0.589896	0.476575	0.270394
		0.0448016	-0.0229351	0.231659	0.106825	-0.0347176	0.111671	0.186557	0.219515	0.159347	0.307368	0.0529435	0.109324	-0.0106381	0.0345057	-0.0214645	0.109134	0.221494	0.191124	0.125558	0.162801	-0.0256222	0.292423	0.221971	0.182385	0.236479	0.248788		-0.0973812	-0.0392814	-0.0509085	0.0199725	0.552017	0.0725483	0.0284801	0.0237607	0.28887	0.0119991	0.462884	0.496784	0.496003	0.170216	0.574766	0.48677	0.43746	0.500537	0.309106	0.484906	0.457032
		0.0229376	0.0170036	0.105423	-0.124412	0.0211201	0.188475	0.0925075	0.0119239	0.128677	-0.0738658	0.174137	0.172137	0.176923	0.0137249	0.170692	0.0709864	0.179066	0.0970672	0.26324	0.18513	0.149937	0.290057	0.148157	0.0939858	0.110371	0.31338		0.0192138	0.0909006	0.0776908	0.589727	0.190233	0.636065	0.110927	0.62811	0.630831	0.220782	0.192127	0.0440941	0.515947	0.158884	-0.00149738	0.548311	0.547779	0.49513	0.608089	0.227517	0.474281
		-0.0166772	0.25522	-0.0153929	-0.0515316	0.0972341	0.13815	-0.00182262	-0.0109232	0.11228	0.341561	0.0918345	0.0958286	0.164727	-0.12233	0.188859	0.224817	0.0736458	0.305901	0.198835	0.101582	0.155218	0.12741	0.0329554	0.0552581	0.324739	0.123678		0.0462116	-0.221638	0.120414	0.163596	-0.00426997	0.123659	0.148342	0.319248	0.570631	0.513403	0.598697	0.519584	0.524971	0.561893	0.589543	0.329187	0.499202	0.620315	0.536777	0.575053	0.282144
		-0.0288257	0.0450083	0.191216	-0.0236834	-0.138521	0.0667792	0.0669438	-0.0583955	0.14444	0.060224	0.00725849	0.169421	0.0458694	0.0480075	0.097369	0.09119	0.218047	0.0895417	0.117265	0.187472	0.126796	0.0964011	-0.0347102	0.159804	0.226555	0.0602114		-0.0727018	0.0171669	0.0194693	0.18924	0.00847381	0.220352	0.0912798	0.0679268	0.187316	0.0374305	-0.0919354	0.567925	0.208423	0.522236	0.103747	0.26984	0.591303	0.583812	0.330069	0.464629	0.61929
		0.128432	0.0871733	0.0739298	0.086276	0.0318637	-0.0556185	-0.0439559	0.288812	0.0427282	0.125624	0.122553	0.2112	-0.00392237	0.0580999	0.128189	0.329761	0.0881204	0.0777678	0.232607	0.00746945	0.188564	0.138059	-0.000580017	-0.00303814	0.104859	0.119871		-0.011996	0.124078	0.186134	0.123092	-0.0508814	0.593754	0.0929049	0.613252	0.246805	0.53735	0.455386	0.479392	0.597604	0.176491	0.188322	0.199947	0.565289	0.528518	0.175211	0.235105	0.244338
		-0.0261993	0.0571087	-0.0661596	0.169497	0.0760536	-0.0734117	0.116055	0.141833	0.121406	0.0486681	0.0759968	0.311472	0.101158	0.100071	0.127092	0.0504777	0.0852056	0.0863036	0.132515	0.142526	0.118308	0.152305	0.0959456	0.174211	0.186661	0.221658		0.626932	0.0418973	0.0319362	0.558978	-0.15227	0.183269	0.369144	0.617239	0.147937	0.149776	0.0924992	0.138853	0.469069	0.31752	0.215021	0.510657	0.25245	0.547725	0.449016	0.574306	0.532816
		-0.0104684	-0.0460597	-0.0186418	0.158562	0.116282	0.241769	0.0746234	-0.0329362	0.0223466	0.137255	0.00813248	0.11224	0.203278	0.24996	-0.0918891	0.107699	0.0717027	0.13675	0.122478	0.176095	0.126905	0.168463	0.0487377	0.291293	0.0992345	0.124007		0.0307024	0	0.572588	0.0718512	0.438094	0.215889	0.011974	0.00715765	-0.0429319	0.257077	0.158737	-0.00675334	0.0555036	0.239231	0.615331	0.659618	0.250867	0.305066	0.529339	0.602531	0.580938
		0.211779	0.0776823	0.151064	0.145704	-0.0316135	0.186313	0.164984	0.0759712	0.088039	0.0754089	0.00303673	0.0513687	0.102561	0.10747	0.00755119	0.180503	0.0409319	0.205239	0.228647	0.0910599	0.151964	0.073168	-0.00337777	0.18588	0.185461	0.183468		0.0748301	-0.0443751	0.555302	0.0183437	-0.106893	0.58781	0.0962644	0.628297	0.202993	0.558404	0.148116	0.143128	0.37514	0.272237	-0.051759	0.446733	0.163479	0.178009	0.52791	0.235285	0.544504
		-0.135318	0.176096	0.159142	0.31637	-0.0659279	-0.00296805	-0.0015222	0.163047	0.222513	-0.017191	0.0690786	0.141001	0.293277	0.0562867	0.167713	0.0892007	0.167189	0.184532	0.107383	0.244049	0.0189425	0.28386	0.215979	0.018583	0.0628379	0.0939102		0.0848018	0.237792	-0.0169798	0.231643	0.185833	-0.0576271	0.212554	0.550831	0.276325	0.480988	0.519044	0.177551	0.528306	0.573883	0.543371	0.562779	0.493847	0.545342	0.549826	0.548505	0.494664
		0.0303602	0.100355	0.092252	0.0481376	0.0104054	0.0999839	0.0444213	-0.0146626	0.0683046	0.0558223	0.0709158	0.231312	0.043352	0.0938433	-0.0134208	0.169166	0.0638549	0.135781	0.11241	0.0847195	0.215601	0.155876	0.301937	0.124645	0.0972689	0.174612		0.0414847	-0.0170165	-0.0452522	0.569958	0.601013	0.141542	0.267863	0.157263	0.324546	0.285517	0.196593	0.355104	0.220797	0.477894	0.28645	0.498654	0.606817	0.634881	0.257494	0.594208	0.301528
		0.0143061	0.194677	0.087283	0.143173	0.0483	-0.0129293	-0.0264753	0.154213	0.12003	0.0701895	0.111013	0.0791016	-0.0471883	-0.101322	0.149054	0.24509	0.0136608	0.134096	0.0798138	0.0850138	0.132073	0.0881738	0.178501	0.20663	0	0.130486		-0.0387638	0.208889	0.0781985	0.188624	0.606446	0.0662493	0.206092	0.526021	0.11615	0.245871	0.1837	0.513668	0.301392	0.124358	0.163468	-0.00493602	0.542523	0.506213	0.220739	0.55856	0.548382
		0.0799416	0.0689166	0.247994	0.237848	0.156938	0.178261	0.140808	0.0190173	0.197795	0.244757	0.048334	0.0600074	0.264938	0.212832	0.283201	0.126249	0.265482	0.155404	0.169135	0.434744	0.00667578	-0.00886882	-0.084051	0.159277	0.0813462	0.181177		0.0110418	0.52214	-0.0188506	-0.103419	0.19611	0.0710101	0.139056	0.121984	0.557188	-0.072095	0.180843	0.235232	0.069124	0.650639	0.225263	0.54339	0.452358	0.560312	0.54565	0.621078	0.209806
		0.0135637	-0.116683	-0.0379709	0.176663	0.0448433	0.0679451	-0.00286556	0.158767	0.0271622	0.114428	0.173191	0.185359	0.173519	-0.103674	0.0746474	0.155669	0.228398	0.208665	0.0516536	0.118858	0.208581	0.226741	0.06519	0.145057	0.0500303	0.25515		0.0954229	0.0301801	0.229156	0.612419	0.197177	0.589731	0.176086	0.217407	0.306903	0.318812	0.51947	0.597984	0.175339	0.511437	0.175471	0.0146346	0.544928	0.423478	0.466661	0.476705	0.353691
		-0.0149209	-0.031417	0.0476506	0.0975764	0.0363325	-0.111738	0.0284715	0.0862567	0.24392	0.26414	0.12984	0.0454364	0.11714	0.239164	0.204587	0.21136	0.115335	0.283344	0.210905	0.106077	0.120871	0.332299	0.234455	0.153996	0.0547749	0.15224		0.0355447	0.0436961	-0.0129109	0.169613	0.0956165	0.200211	0.205164	0.350557	0.211468	0.34752	0.239197	0.469563	0.54665	0.118108	0.15286	0.559992	0.610753	0.657061	0.276677	0.0633991	0.496213
		0.00464067	0.215193	-0.0356526	-0.00218874	0.170335	0.275607	0.191506	0.078901	0.112245	-0.018599	-0.0377793	0.234324	0.0925583	0.0709312	0.1415	0.219548	-0.00847847	0.12611	0.258404	0.187152	0.178634	0.0111662	-0.0150339	0.25033	0.296007	0.236663		-0.0539465	0.515033	-0.061095	-0.134749	0.249882	0.593976	0.276197	0.0176436	0.0750446	0.502116	0.0502341	0.0904725	0.516055	0.16279	0.121329	0.192169	0.318222	0.498532	0.186875	0.454054	0.551132
		0.0550513	0.0877384	-0.0766196	0.0453038	0.0103678	-0.00826482	0.115338	0.172752	0.0653725	0.139814	0.289821	0.187688	0.225805	0.208433	-0.0442147	0.0680096	0.060236	0.0748087	0.00309727	0.0408117	0.145233	0.184823	0.0744499	0.197072	0.181761	0.0639875		-0.015862	-0.12363	-0.0117187	-0.00552844	0.151495	0.156595	0.182754	0.180801	0.157848	0.213034	0.213362	0.0396712	0.559621	0.457379	0.516008	0.228073	0.527559	0.575862	0.541721	0.41628	0.520829
		-0.00729405	-0.0059627	0.0784853	0.0683099	0.014054	0.0913062	-0.0803931	0.0148989	0.0137876	0.0929088	0.0204215	0.264385	0.12463	0.139513	0.0786457	0.0840522	0.0734204	0.115689	0.0442546	0.10555	0.0959659	0.22867	0.199901	0.0432189	0.100862	0.173327		-0.0443784	-0.0959443	0.0611942	0.168442	0.271423	0.151644	0.109253	0.260134	0.169859	0.590533	0.093444	0.136539	0.012735	0.585084	0.150922	0.194039	0.554744	0.258024	0.203204	0.599673	0.425588
		0.0971216	-0.0720437	0.268304	-0.0320349	0.0839904	0.0614983	-0.0454638	-0.0526618	0.0778598	0.10754	0.410806	-0.0311163	0.0720775	-0.00869645	0.188315	0.253033	-0.0193316	0.11638	0.248542	0.111194	0.10408	0.00340543	0.209966	0.104829	0.281111	0.0926772		0.0688071	-0.0783244	0.117561	0.27065	0.108829	0.137579	0.142707	0.230883	0.181615	0.213586	0.0958777	0.488534	0.554196	0.257768	0.221464	0.176907	0.53247	0.572426	0.412984	0.591315	0.441193
		0.0702244	0.0767301	0.00544577	0.0921124	-0.0480288	0.024424	0.0802513	0.173849	0.107173	0.186011	0.0923144	0.210021	-0.128412	0.157004	0.0092587	0.230226	0.0805119	0.0386388	0.00160393	0.227308	0.24054	0.241533	0.0417755	-0.0436805	0.233316	0.279028		0.117058	0.0746384	0.264775	-0.108258	0.0319295	0.0674324	0.185032	0.136303	0.345945	0.555547	0.155072	0.0598119	0.573426	0.255737	0.522552	0.028085	0.541741	0.495469	0.436585	0.304954	0.537367
		0.0651619	0.0969912	0.111193	0.0897898	-0.0442483	0.0295417	0.0637283	0.0487462	0.104005	0.00519759	-0.020077	0.158992	0.0185118	0.023576	0.310791	0.15383	0.119682	0.0698812	0.0732018	0.210001	0.409176	0.0254289	0.033315	0.0712015	0.122151	0.0622179		0.202442	0.102345	0.285856	0.593246	-0.0539871	0.0445688	0.0494553	0.207094	0.182867	0.535027	0.25217	0.233761	0.149715	0.382125	0.118969	0.151421	0.542898	0.518584	0.584767	0.536533	0.594769
		0.0784916	0.0213467	0.0611359	0.0533334	0.0873491	0.222115	0.155657	0.0724891	0.183461	0.087336	0.122913	0.253367	0.208243	0.136864	0.191285	0.250884	0.230378	0.134521	0.122632	0.178699	0.0413448	0.122224	0.231167	0.126186	0.167411	0.108206		0.0638254	0.563718	0.096452	0.601915	0.136262	0.0726941	0.223782	0.174743	0.246934	0.308079	0.175637	0.569819	0.27562	0.474572	0.0763406	0.150932	0.0907367	0.543946	0.564832	0.390868	0.534101
		0.163743	0.108746	0.0709533	0.0113544	0.211959	0.142074	0.244725	0.174374	0.0394918	0.101075	0.171303	0.111897	0.0727464	0.320112	0.0988025	0.131365	0.219029	0.191917	0.196126	0.146195	0.0832666	0.201285	0.104058	0.124282	0.180543	0.0301457		-0.00878238	0.239285	0.0412452	0.241918	0.25366	0.55995	0.078066	0.613666	0.582944	0.244795	0.545239	0.502374	0.173233	0.529249	0.206354	0.548948	0.360388	0.554813	0.604144	0.494389	0.136955
		0.00826056	0.037637	0.0452718	0.00314146	-0.0454705	0.101746	-0.0209805	0.349836	0.0239715	0.142888	0.0624203	-0.0266455	0.185358	-0.097066	0.00143601	0.234882	0.0785417	0.306652	0.100068	0.181192	0.27693	0.261653	0.16308	0.192205	0.242993	0.274917		-0.0151754	0.231828	0.214993	-0.0510862	0.534619	0.136059	0.222163	0.457835	-0.0092091	0.559454	0.525646	0.180314	0.629611	0.524032	0.495651	0.256187	0.554277	0.478439	0.561206	0.169276	0.595514
		0.0490486	0.0627391	0.0349207	-0.0413197	0.158348	0.166576	0.0539583	0.206106	0.103674	0.299463	0.12266	0.0884354	0.0126357	0.160383	0.211243	0.144819	-0.0229675	0.331562	0.273809	-0.00479031	0.0334184	0.139549	0.161285	0.160259	0.179817	0.193627		0.114848	0.0818807	0.152034	0.0951966	-0.058749	0.0149568	0.124007	0.526356	0.0281377	0.238418	0.0682366	0.283851	0.581449	0.158661	0.580618	0.136404	0.57551	0.649152	0.221407	0.48544	0.514319
		-0.107783	-0.164428	0.166798	0.0794871	0.128262	0.103368	0.102896	0.145726	-0.00229514	0.251966	0.174072	0.148451	0.242242	0.184713	0.0578733	0.151574	0.108047	0.116046	0.233137	0.104887	0.231796	0.366107	0.142676	0.139027	0.142166	0.130725		0.317221	0.17639	0.0210329	0.0307201	0.167953	0.0769691	0.0604334	0.584324	0.451187	0.332274	0.516452	0.0685171	0.175107	0.496657	0.502628	0.15198	0.193537	0.428906	0.303627	0.489342	0.212279
		-0.121333	0.175141	-0.118239	0.180811	0.153896	0.00453169	0.0575934	0.0781008	0.116323	0.18536	0.0659675	0.0652952	0.131818	-0.00589911	0.0486051	0.238334	0.213823	0.264933	0.0944197	0.194519	0.091526	0.0531184	0.311186	0.249182	0.18432	0.245717		0.126945	0.173665	0.0620253	0.188671	0.130942	-0.00890958	0.0432819	0.31401	0.0445519	0.646268	0.580871	0.180171	0.535758	0.201967	0.482188	0.203938	0.487222	0.225614	0.556058	0.45488	0.655318
		0.0882333	0.00310572	-0.0237789	0.169377	-0.0695945	-0.00157355	-0.0505987	0.203323	0.102067	0.138959	0.204462	0.103651	0.199637	0.128304	0.113071	0.146247	0.152687	0.253974	0.112923	0.0788228	0.22617	0.0755389	0.104104	0.113184	0.133502	0.262131		0.199287	0.0244322	0.182001	0.192912	0.150886	0.168731	0.317728	0.646202	0.536492	0.5626	0.251035	0.144236	0.535594	0.467329	0.167675	0.481676	0.210536	0.570848	0.206243	0.506687	0.288882
		0.303971	0.122298	0.0737179	0.00933302	0.202622	0.219756	0.0172885	-0.0667578	-0.0596718	0.261485	0.0113014	0.0921441	0.288566	-0.0733537	0.224879	0.0689041	0.203315	0.0690044	0.110683	0.0306189	0.164159	0.140456	-0.0716581	0.179893	0.156991	0.039574		-0.0416609	-0.198249	0.064991	0.172103	0.101264	0.0196343	0.347903	0.0512651	0.112416	0.277348	0.572536	0.278755	0.00197334	0.224172	0.142808	0.16295	0.0554088	0.511436	0.53971	0.150054	0.523823
		0.072579	0.14064	0.0701786	0.186287	0.212236	0.0347214	0.21691	0.190537	-0.00228322	0.025523	-0.0735979	0.141151	0.182768	0.0279361	0.112429	0.259029	0.251751	0.0882237	0.0980401	0.156333	0.260748	0.171853	0.235025	-0.0345812	0.223519	0.0914888		-0.1107	0.0865928	0.0764975	0.631686	0.51862	-0.0451985	0.573263	0.522047	0.145607	0.0152766	0.0928464	0.320322	0.298769	0.275009	0.489802	0.631128	0.593726	0.541906	0.0578565	0.279483	0.451707
		0.0692345	-0.0855837	-0.0994777	0.0608647	-0.122204	0.126318	0.0573363	0.296803	0.161888	0.133319	0.0428737	0.139263	0.0904435	0.263156	0.179443	0.0855641	0.229751	0.183224	0.133165	0.0113197	0.020425	0.112263	0.16456	0.26002	-0.0304966	0.167114		-0.0496989	0.00171533	0.187773	0.111135	0.247583	0.125542	0.687672	-0.167521	0.164213	0.518188	0.0748384	0.201872	0.524787	0.594496	0.556258	-0.0148896	0.495377	0.259451	0.630627	0.527812	0.0246202
		0.0614547	-0.0248277	0.0519027	-0.00912458	0.0557623	0.0862486	0.0458522	0.185361	0.100019	0.258591	-0.00474855	0.295465	0.1115	0.175212	0.273018	0.0856426	0.264512	0.218563	0.150183	0.224031	0.370945	0.0903594	0.145606	0.118227	0.221588	0.0713924		-0.0702842	0.284181	-0.107976	-0.00309287	0.568908	0.216431	0.50731	0.0604467	-0.00772836	0.512666	0.0320489	0.574119	0.168158	0.526009	0.464176	0.269422	0.213152	0.121823	0.501732	0.494031	0.354194
		-0.0802996	0.0627128	0.181843	0.15543	0.0864042	-0.0123158	0.0383507	0.0845997	0.105409	-0.0126687	0.0550837	-0.01212	0.257342	0.0696972	0.184886	0.160685	0.161288	0.150242	0.186818	0.0551877	0.246831	0.329657	0.224028	0.314874	0.149811	0.161436		-0.0267606	0.159189	0.257501	0.301931	0.0935479	0.253587	0.516746	-0.0353821	0.0521632	0.183133	0.0765896	0.542817	0.616011	0.331456	0.431975	0.525658	0.143369	0.505472	0.230662	0.228661	0.521439
		0.131583	-0.0668722	-0.0714811	-0.0657674	0.088435	-0.044016	0.206768	0.157849	0.125857	-0.171111	0.10772	0.176556	0.00058206	0.183243	0.13513	0.146046	0.168892	0.238119	0.199422	0.230685	0.0963544	0.159309	0.215798	0.128172	0.0952436	0.175042		-0.00620035	0.0616667	0.553509	-0.0198176	0.214307	0.19232	0.512816	0.163123	0.112338	0.112625	0.0902491	0.494915	0.549579	0.213149	0.190407	0.216378	0.534916	0.256235	0.425417	0.527231	0.111695
		0.0291545	0.0322927	-0.0121721	0.0298348	0.00530505	0.0427679	0.185633	0.149567	0.143598	0.0381952	0.0479269	0.0922815	0.303988	0.24728	0.0330935	0.239844	0.228838	0.0965765	0.211581	0.141264	0.205372	0.183636	0.145766	0.0184968	0.116897	0.197605		0.119979	0.219435	0.145046	-0.0341923	0.00774018	0.471527	0.0649178	0.500138	0.23381	0.0940858	0.174719	0.120525	0.242192	0.225763	0.513547	0.48278	0.468742	0.423052	0.314003	0.545345	0.0788297
		-0.0182212	0.0548787	0.149041	-0.050237	-0.0586432	0.0411316	0.0371157	0.1011	0.100987	0.0114493	0.104	0.180342	0.158081	0.124284	0.056652	0.102303	0.230546	-0.0658852	0.214131	0.0250712	0.0924164	0.189012	0.0578995	0.121954	0.252554	0.177191		0.0645754	0.173499	0.136825	-0.0162192	0.385968	-0.0127791	0.0299648	0.449966	0.120214	0.157131	0.121507	0.230153	0.375975	0.159622	0.288119	0.160834	0.503057	0.0561308	0.472643	0.536969	0.240768
		0.0755382	0.0271775	-0.110496	-0.0412048	0.247803	0.0870234	0.0185525	0.181654	0.0721133	0.0393893	0.224769	0.0761764	-0.0213952	0.173005	0.212993	0.165149	0.0433876	0.124059	0.300659	0.142479	0.183746	0.111918	0.0983479	0.159405	0.123681	0.118094		0.0846149	-0.0168363	0.0373086	0.0944211	0.160017	0.534724	0.579183	0.552791	-0.02184	0.582549	0.175447	0.173781	0.524262	0.412224	0.49777	0.535071	0.461896	0.64459	0.165241	0.151465	0.546222
		-0.10608	-0.111193	-0.0694111	0.156688	-0.00500761	0.0999348	0.0198759	0.0851131	0.2935	0.172212	0.117138	0.192363	0.124575	0.0413169	0.168615	0.0615095	0.135497	0.062071	0.09984	0.274898	0.167499	0.274432	0.154593	0.124547	0.0943108	0.097202		-0.00531912	0.212561	0.080086	0.282845	0.0550318	0.363004	0.0470945	0.626215	0.551752	0.131528	0.117781	0.211158	0.0146513	0.549651	0.182762	0.344363	0.583939	0.0322974	0.207229	0.255871	0.380708
		-0.116598	0.0829462	0.0714586	0.102099	-0.0903302	0.0454125	0.0733105	0.166044	0.228568	0.0584467	-0.00745591	0.119076	0.224064	0.045487	0.0333395	0.19487	0.214602	0.117813	0.214179	0.247147	0.202058	0.237687	0.237613	0.101837	0.236001	0.172217		0.0439508	-0.0162911	-0.0690413	0.131037	0.320381	-0.0518038	0.0744731	0.586035	0.048257	0.192476	0.174527	0.618849	-0.0315656	0.534226	0.532552	0.261723	0.531413	0.0680909	0.106291	0.558205	0.348198
		-0.0827431	0.0504748	0.0552253	0.257435	0.00641851	0.109994	0.0252303	0.114197	0.320833	0.157374	0.0183026	0.102955	0.163922	0.140962	0.0292845	0.222339	0.159457	0.145617	0.236461	0.173567	-0.00536384	0.256458	0.0371663	0.192875	0.157396	0.0939466		0.0257185	-0.100179	0.0130277	0.306595	-0.027683	0.0381693	0.124245	0.0916961	0.0998062	0.0836979	0.214132	0.317981	0.432648	0.481394	0.203092	0.54307	0.0293717	0.506724	0.531838	0.423579	0.143138
		-0.017291	-0.0267209	-0.140051	-0.0570006	-0.187837	-0.0614807	0.103565	0.196545	0.203592	0.11491	0.0932059	0.0262494	0.0490098	0.272343	0.174123	0.112172	0.0359594	0.146584	0.183675	0.135186	0.246971	-0.0034826	0.168477	0.163754	0.0401125	0.290303		0.145424	-0.027622	-0.00971688	0.0931129	0.340491	0.277876	-0.00417292	0.192888	0.339072	0.109697	0.0901043	0.554042	0.161395	0.100834	0.1569	0.22442	0.181163	0.235933	0.294037	0.350051	0.439357
		0.18784	0.158773	0.00701401	0.092109	0.279994	0.0522345	-0.0236412	0.16821	0.300763	0.0395281	0.0719535	0.185897	0.0406751	0.168576	0.196494	0.0646787	0.327644	0.133861	0.0801846	0.149081	0.0502522	0.182264	0.0783863	0.112697	-0.0380276	0.185566		0.0201343	0.0496416	-0.0964723	0.257184	0.0677377	0.126557	0.0636172	0.0222058	0.222742	0.12121	0.220162	0.215826	0.253077	0.202108	0.209511	0.477279	0.580803	0.13681	0.410292	0.111215	0.532183
		-0.167965	0.0952504	0.165786	-0.161742	0.0075697	0.173058	0.0861468	0.118024	0.23044	0.143422	0.0264688	0.130903	0.178712	0.175088	0.290644	-0.0250615	0.210783	0.140881	0.0493669	0.235292	0.17262	0.0425013	0.16242	0.195766	0.118876	0.0495657		-0.141853	-0.00706859	0.145544	-0.0021796	0.268635	0.625374	0.498904	0.574247	0.57395	0.571045	0.114861	0.473074	0.136527	0.196986	0.543984	0.465119	0.470033	0.447065	0.170944	0.426296	0.47294
		0.0536199	0.130388	0.068826	0.0424861	0.0883683	0.182223	0.0898827	0.0790627	0.0198799	0.137836	0.0746552	0.190751	0.129035	-0.0991095	0.0490615	0.241905	0.0777223	0.238286	0.136713	0.0234162	0.0834579	0.0271614	0.065985	0.117718	0.214703	0.014477		0.163433	0.0140784	0.0182921	-0.0265601	-0.00274322	0.53581	0.601167	0.196405	0.60901	0.48823	0.623996	0.462076	0.185912	0.447767	0.5177	0.211525	0.555607	0.395203	0.546219	0.508537	0.137255
		-0.0060228	0.0185857	0.253151	0.18539	0.169403	-0.103702	-0.0151488	0.236743	-0.00265081	0.34603	0.0554958	0.00831764	0.0924783	0.213901	0.183927	0.182831	0.112938	0.21707	-0.00976392	0.00886014	0.0931227	0.0833648	0.238683	0.0727884	0.212957	0.262153		0.202808	0.0201642	0.198565	0.528783	0.0310442	0.17936	0.0565005	0.0472245	0.596414	0.242789	0.635698	0.257071	0.59384	0.161535	0.592524	0.532879	0.570612	0.341276	0.530912	0.549509	0.624469
		0.0527963	0.102654	0.104479	-0.0306225	0.0474699	0.240712	-0.0242576	0.021504	0.028077	0.195757	-0.064342	0.105818	0.150729	0.0542084	0.206071	0.0761025	0.0320585	0.22611	0.164549	0.117329	0.231067	0.131348	0.0709893	0.193797	0.0984697	0.0880429		-0.160316	0.17119	0.178522	0.0791009	0.60634	0.221486	0.303671	0.544075	0.153677	0.10754	0.526268	0.239216	0.19493	0.428787	0.228183	0.0932485	0.0245267	0.194422	0.207587	0.489746	0.409975
		0.0134204	0.0324405	0.0532042	0.0849374	0.152413	0.077547	0.0825456	0.0801064	0.158059	-0.0470916	0.0735094	0.255092	-0.0406998	0.17134	0.27678	0.282413	0.11664	0.222625	0.0476639	0.105271	-0.00179509	0.250022	0.0607015	0.0997398	0.188762	0.296281		0.021648	0.226342	0.574861	0.0673567	0.589913	0.228816	0.614326	0.0115664	0.512153	0.048361	0.276277	0.444261	0.119895	0.188086	0.221011	0.456723	0.435645	0.160882	0.492995	0.373747	0.161971
		0.123151	0.0554449	0.208163	0.0753727	0.0989201	0.00742701	0.191367	0.151124	0.151031	0.0623205	0.114947	0.19295	0.130916	0.160088	0.0657618	0.172956	0.192761	-0.0829577	0.233829	0.0254008	0.148959	0.0730461	0.208462	0.0837031	0.247618	-0.073933		-0.114326	0.119373	-0.0977154	0.0628091	0.135565	0.138908	0.0891186	0.1638	0.134731	0.476579	0.180421	0.50621	0.217101	0.517239	0.00530826	0.621534	-0.0117339	0.620346	0.187703	0.506898	0.599516
		-0.133463	0.0214395	0.035971	0.180738	0.11876	0.159676	0.0427308	0.107596	0.0633552	0.209466	-0.170526	0.256405	0.108288	-0.0388458	-0.0941025	0.0978554	0.0757764	-0.00998722	0.120193	0.172119	0.319107	0.0981693	0.0582009	-0.0143385	0.165074	0.257317		0.243634	0	0.221438	0.033671	0.157947	0.343389	0.581538	0.006041	0.0692701	-0.0246324	0.268595	0.285547	0.155765	0.166865	0.567957	0.549257	0.581885	0.418949	0.504314	0.0490924	0.569275
		0.0431278	-0.032362	0.124806	0.160014	-0.00412871	0.0927069	0.0265194	0.0505427	-0.0247085	0.094214	0.232852	0.130529	0.115911	0.279376	0.171515	0.156429	0.235583	0.117889	0.0935123	0.179408	0.196001	0.14592	0.177141	0.140562	0.0254342	0.189882		0.0196243	-0.0919899	0.222141	0.105235	0.177594	0.103108	0.0230314	0.595708	0.0779016	0.263409	0.0807718	0.558078	0.497129	0.295739	0.166641	0.0969667	0.0534476	0.171035	0.4862	0.174521	0.493294
		0.111666	0.0202791	0.029068	0.158775	-0.00707161	0.0662508	0.219018	0.121911	0.0660772	0.169853	-0.0579281	0.287525	0.196565	0.289339	0.23544	0.160241	0.161038	0.110235	0.0153161	0.291201	-0.0241128	0.133	0.0488786	0.141407	0.186284	0.322818		-0.0540423	0.518298	-0.148592	0.132026	-0.057456	0.553663	0.227016	0.247574	0.0951523	0.495774	0.280536	0.609188	0.143292	0.0347501	0.622125	0.0522323	0.596393	0.273854	0.32372	0.498236	0.545857
		0.0544815	0.227804	-0.038338	-0.0242372	0.0699732	-0.0959861	0.208241	0.0226767	-0.080281	0.0627693	0.0968657	0.102728	0.0765255	0.192897	0.10697	0.222496	0.151286	0.226021	-0.000909489	0.062852	0.113479	0.107493	0.154763	0.103253	0.189917	0.109122		-0.0256975	-0.034039	0.0187002	-0.0103116	0.127223	-0.0615388	0.0553979	0.0838766	0.283729	0.506982	0.450957	0.255582	0.309076	0.189914	0.0642508	0.157148	0.214176	0.593563	0.232649	0.304154	0.521953
		0.0523435	-0.0343448	0.229631	0.13068	0.140419	0.03328	0.043694	0.23823	0.0643443	0.207181	0.109256	0.00493481	0.0592747	0.109421	-0.0451331	0.0626215	0.0905047	0.114302	0.148198	-0.00807688	0.0614428	0.07642	0.186775	0.129963	0.0859454	0.167478		0.584559	-0.0327113	0.205052	0.581209	0.179802	0.555164	0.103478	0.159005	0.482691	0.613644	0.315988	0.63964	0.210973	0.483783	0.199578	0.253055	0.504016	0.608597	0.307969	0.140644	0.445826
		0.100095	-0.0287672	0.0712711	-0.0234653	0.232187	0.164335	-0.131186	0.00788613	-0.0225867	0.17905	0.177227	0.256443	0.0789163	0.0605273	0.209769	-0.0241937	0.231759	0.115123	0.0737908	0.242351	0.0089161	0.245697	0.196101	0.242728	0.162011	0.291858		-0.0785823	0.496195	-0.0399936	0.580881	0.352587	-0.0235022	0.0409806	0.0864975	0.0993533	0.478773	0.168952	0.511501	0.0371466	0.0462393	0.213399	0.594752	0.516125	0.155725	0.104982	0.559283	0.578465
		0.198366	0.118782	0.010874	0.251574	0.0651144	0.157201	0.0307717	0.260056	0.0951607	0.156948	0.0217305	0.340056	0.0029469	0.0136951	0.150168	0.164444	0.154792	0.155992	0.158343	0.120451	0.00976041	0.110308	0.113901	0.145157	0.265282	0.152593		0.0581083	-0.0421056	0.0196412	0.159	0.136455	0.102761	0.683275	0.176181	0.570375	0.515792	0.473827	0.499454	0.102131	0.521725	0.585888	0.46971	0.594305	0.495635	0.586529	0.492103	0.513872
		-0.0309121	-0.156656	-0.0147658	0.0548812	0.146344	0.0641591	0.0402523	0.184572	0.153426	0.116066	0.10302	0.0282455	0.11983	0.180163	0.173136	0.0529259	0.161096	0.294593	0.148058	0.228824	0.0978638	0.18605	0.147389	0.00768226	0.165469	-0.0298898		-0.0365572	0.00848283	0.556109	0.0387381	0.213318	-0.0664064	0.181974	-0.0771178	0.245943	0.536314	0.240554	0.166583	0.270155	0.227609	0.566639	0.232246	0.125902	0.127364	0.531584	0.387988	0.439363
		-0.0019416	0.0225782	-0.0252149	-0.0396217	0.0701137	0.133651	-0.0629176	0.015187	0.0404744	0.128986	0.17065	0.0400061	0.105928	-0.120851	0.270276	0.105302	0.132799	0.0774046	0.00894542	0.0668827	0.104249	0.1547	0.035696	0.164707	0.140314	0.272095		0	0.279567	0.0377732	0.046932	0.0554648	0.223428	0.168717	0.443116	0.257034	0.586908	0.447105	0.40315	0.442372	0.188908	0.207991	0.426699	0.217987	0.491818	0.485499	0.469156	0.501282
		0.0858789	0.116215	0.230956	0.118251	0.13835	0.106784	0.0334278	0.132255	0.105836	0.0960203	0.158235	0.0175525	0.059808	0.0269928	0.0547384	0	0.11701	0.203757	0.227961	0.076617	0.200827	0.113945	0.0756542	0.044346	0.211493	0.0932535		0.01234	0.200202	0.0174972	0.115874	0.184272	0.0680543	-0.0288054	0.607246	0.0966897	0.635248	0.601869	0.194917	0.131154	0.50452	0.170268	0.114206	0.595422	0.278145	0.545362	0.244105	0.512822
		0.0225605	0.0493581	0.125922	0.14676	-0.0812773	0.0180294	0.0726633	0.0432381	-0.00953308	0.194114	0.0621078	0.0934813	0.307641	0.104455	-0.0243903	0.145044	0.112157	0.0312486	0.217588	0.208829	0.267754	0.219162	0.120136	0.0851453	0.184192	0.120398		-0.066118	0.00704936	0.572664	-0.0373135	0.203981	0.539969	0.337051	0.0871989	0.11549	0.546175	-0.0202347	0.55795	0.55962	0.145627	0.264735	0.229852	0.552176	0.228607	0.58022	0.354033	0.129017
		-0.110748	0.19529	0.128056	-0.0126784	-0.110348	0.0126833	-0.0112025	0.189441	0.258726	0.0616135	0.132148	0.0395749	0.290638	-0.0531065	0.0756254	0.181243	0.125313	0.0116159	0.119258	0.22701	0.186202	0.086462	0.198866	0.272826	0.203973	0.198148		0.0289857	-0.0510642	-0.0190294	0.155514	-0.0343101	0.255412	0.0180849	0.567065	0.531766	0.280902	0.143153	0.0241066	0.630658	0.0830792	0.572066	0.481089	0.100355	0.537829	0.503211	0.456795	0.546173
		0.0696683	-0.0152675	0.147104	0.0438581	0.166708	0.268408	0.133017	0.14786	0.251464	0.0369988	0.271966	0.167653	0.111439	0.217092	-0.0724538	0.245054	0.100788	0.023653	0.243023	0.17931	0.0752086	0.220159	0.155284	0.0842689	0.169129	0.0200693		-0.0734663	0.0291281	0.221257	0.551247	-0.0538757	0.197038	0.247608	0.16368	0.255581	0.597172	0.319279	0.484347	0.13679	0.538783	-0.020436	0.162635	-0.0234117	0.519484	0.461053	0.570935	0.267153
		-0.0245802	0.00149817	0.0434146	-0.0199658	0.133118	-0.0298357	0.136415	0.128762	0.0153324	0.140195	0.0844981	0.156845	-0.0342157	0.145655	0.147309	0.250511	0.261861	0.21849	0.261465	0.119235	0.104827	0.163064	0.255807	-0.000895265	0.237495	0.121585		0.00340768	0.185838	0.0974313	0.177836	0.545018	0.251536	0.0628744	0.00998699	0.561988	0.54174	0.0267158	0.4607	0.517053	0.17414	0.419156	0.157897	0.416142	0.564118	0.525029	0.189278	0.522601
Decoding accuracy	Mean	-0.04655	0.04745	0.13	0.153	0.1369	0.14405	0.17685	0.2109	0.21725	0.23395	0.2183	0.30385	0.30795	0.2854	0.31235	0.33155	0.32875	0.29835	0.3316	0.3493	0.33665	0.37715	0.38015	0.3681	0.3599	0.3895		0.0546	0.14285	0.29915	0.3501	0.34305	0.377	0.5023	0.5169	0.5152	0.6981	0.5894	0.66585	0.7153	0.73475	0.73095	0.68475	0.81565	0.88845	0.89525	0.91155	0.91355
	SEM	0.0448494	0.0358923	0.0331934	0.0281427	0.0243696	0.0280256	0.0254814	0.0260813	0.0263036	0.0266557	0.0250675	0.0280657	0.0283258	0.0287511	0.0228226	0.0246408	0.0236021	0.0248607	0.0225566	0.0238846	0.024536	0.0257268	0.0253221	0.0238528	0.0232255	0.022784		0.0494964	0.0418709	0.0518678	0.0508453	0.0489056	0.0478169	0.0518631	0.0512167	0.0471925	0.0478987	0.0473144	0.046969	0.0490623	0.0402188	0.0432368	0.0477904	0.046866	0.0415477	0.0343836	0.0375444	0.0416348
	Iteration	0.155	-0.025	0.225	0.38	0.2	0.135	0.12	0.185	0.575	-0.215	0.715	0.07	0.11	0.13	-0.02	0.025	0.23	0.29	0.24	0.37	-0.025	0.125	0.33	0.415	-0.3	0.51		0.775	-0.105	0.045	0.025	0.015	0.465	0.67	0.505	1.08	0.545	0.49	0.625	0.25	0.585	1.01	0.61	0.51	0.55	0.52	1.475	1.78
		-0.535	0.265	0.595	-0.01	-0.235	-0.955	0.555	0.155	-0.63	0.2	0.27	0.175	-0.09	0.535	0.015	0.045	0.38	0.38	0.605	0.1	0.535	0.48	0.31	-0.02	0.2	0.145		-0.53	0.705	0.3	0.365	0.735	0.265	1.21	-0.04	0.1	1.135	1.475	-0.23	1.32	0.92	0.48	0.74	0.91	0.4	1.43	0.77	0.95
		-0.55	0.59	-0.445	0.225	0.235	-0.17	0.43	-0.085	0.29	0.57	0.23	0.22	0.485	0.325	0.395	0.085	0.495	0.26	0.69	0.53	0.21	0.345	-0.09	0.36	0.29	0.395		0.845	0.555	0.48	0.7	0.465	-0.485	0.62	0.025	0.985	1.195	1.05	0.28	0.3	1.23	0.27	1.595	-0.155	0.56	1.31	1.02	1.225
		0.165	0.22	-0.285	0.75	0.125	0.415	0.135	0.165	0.46	0.605	0.19	-0.35	-0.175	-0.055	0.155	0.09	0.215	-0.215	0.18	0.4	0.285	-0.295	0.555	0.49	0.41	0.355		0.155	0.77	0.13	0.63	0.27	0.45	0.26	0.23	0.43	0.99	1.105	1.17	0.05	0.785	0.425	0.77	1.36	1.4	0.98	0.51	1.155
		-0.915	0	-0.14	0.025	-0.065	0.08	-0.08	0.06	0.005	0.32	0.725	0.355	0.23	0.615	0.665	0.28	-0.215	0.195	0.26	0.58	0.3	0.225	0.305	0.635	0.37	0.525		-0.285	0.605	1.555	-0.215	-0.13	-0.02	1.05	0.09	0.395	1.285	0.52	0.215	0.085	1.05	0.52	0.38	1.155	0.99	1.34	0.46	0.52
		-0.05	0.34	0.555	-0.08	0.415	0.215	0.265	0.155	0.67	0	0.29	0.42	0.175	0.54	0.41	0.3	-0.575	0.2	0.52	0.475	0.06	0	0.125	-0.04	0.21	0.555		0.73	-0.19	-0.185	1.205	-0.295	0.45	-0.06	0.785	0.08	0.475	0.18	0.505	1.545	0.925	0.895	0.885	0.27	0.29	1.015	1.16	1.4
		0.395	0.325	0.675	-0.015	0.325	0.15	0.34	0.165	-0.145	-0.28	-0.065	1.035	0.415	-0.18	0.205	-0.08	0.2	0.305	0.055	0.33	0.425	0.265	0.425	0.44	0.385	0.63		-0.145	-0.13	0.205	0.08	1.685	0.345	1.465	0.125	0.48	0.045	0.015	0.185	0.755	0.365	0.64	1.21	0.375	0.285	1	1.41	1.54
		-0.055	-0.045	0.265	-0.165	0.47	0.415	0.205	0.06	0.57	0.065	0.1	0.46	0.075	0.6	0.285	0.65	0.165	-0.07	0.255	0.555	0.4	0.64	0.515	0.38	0.65	1.035		0.03	0.015	1.13	0.17	0.36	0.2	0.395	0.435	0.225	0.48	0.305	0.225	0.58	0.965	0.805	-0.21	0.24	0.58	0.92	1.22	0.47
		-0.26	0.055	0.315	0.1	0.72	0.56	0.485	0.285	0.395	0.26	0.07	0.4	0.41	0.195	0.41	0.385	0.46	0.48	0.435	0.32	0.53	0.475	0.17	0.28	-0.045	0.225		0.775	0.315	1.855	0.115	0.37	0.58	0.4	1.18	0.565	1.02	0.265	0.1	0.245	0.02	1.19	1.175	1.02	1.17	1	0.83	0.495
		-0.265	0.58	-0.12	0.17	0.31	0.24	-0.225	0.115	0.26	0.2	0.47	0.555	0.4	0.6	0.87	0.485	-0.045	0.435	0.225	0.625	0.695	0.22	0.39	0.54	0.31	0.315		0.395	0.33	-0.6	-0.225	0.475	0.1	1.36	0.515	-0.565	0.3	0.98	0.755	1.315	0.115	1.035	0.81	0.41	0.4	1.215	0.75	-0.03
		-0.575	0.625	0.23	-0.195	0.52	-0.225	-0.085	0.075	0.06	0.18	0.46	0.305	-0.065	0.5	0.4	0.335	-0.05	0.2	0.535	0.225	0.185	0.625	0.705	0.585	0.28	0.145		-0.695	0.12	0.23	0.55	0.39	0.1	1.065	-0.4	0.05	1.035	-0.24	0.68	1.195	0.895	1.05	1.005	0.37	1.355	1.225	1.405	1.24
		0.295	-0.37	0.615	-0.065	0.015	0.44	0.09	0.2	0.795	0.01	0.085	0.18	1.025	0.215	-0.18	0.25	0.52	0.33	-0.03	0.245	-0.105	0.435	0.565	0.15	0.235	-0.03		0.01	0.33	-0.125	-0.155	1.275	-0.265	0.515	0.88	0.145	1.565	0.75	1.275	0.27	0.165	1.335	-0.135	0.335	1.175	1.265	0.455	0.715
		-0.455	-0.245	0.245	0.31	0.13	0.365	-0.085	0.45	0.35	0.535	0.33	0.48	0.5	0.595	0.27	-0.135	0.025	-0.07	0.25	0.525	0.175	0.56	0.06	0.11	0.245	0.59		0.48	0.05	0.88	0.465	-0.025	-0.13	-0.275	0.12	0.42	0.365	0.665	-0.13	0.005	0.135	0.17	0.52	1.065	0.62	0.49	1.225	1.01
		0.195	0.235	0.01	0.285	0.105	0.285	0.13	-0.38	0.125	0.19	0.475	0.47	0.065	0.395	0.175	0.3	0.1	0.78	0.815	0.315	0.56	0.99	0.32	0.085	0.43	0.35		0.005	1.015	0.41	1.64	0.225	0.165	-0.07	0.36	1.21	0.195	1.42	1.125	0.355	1.07	1.15	0.97	1.09	0.69	1.205	1.435	0.905
		0	-0.245	0.34	0.01	0.105	0.02	0.395	-0.05	0.175	0.02	-0.065	0.185	0.2	0.13	0.355	0.53	0.43	0.195	-0.075	0.09	0.23	0.08	0.015	0.25	0.17	0.32		-0.16	0.79	0.165	1.225	0.51	0.295	0.69	1.31	0.995	0.05	1.495	-0.035	0.285	1.055	0.39	0.175	0.58	1.2	0.51	1.41	0.715
		0.235	-0.15	-0.14	0.54	0.22	0.5	0.185	-0.01	0.09	0.195	0.855	-0.145	0.935	-0.295	0.635	0.52	0.17	0.215	0.415	0.66	-0.05	0.085	0.315	0.825	0.515	0.305		0.18	-0.76	0.16	0.165	-0.225	-0.04	0.48	-0.155	1.365	0.095	0.44	0.84	1.88	1.225	0.25	-0.02	1.24	0.125	1.13	0.675	0.61
		-0.12	0.23	0.385	-0.02	0.415	0.595	-0.16	0.26	0.17	0.74	-0.115	0.115	0.23	0.275	0.535	0.21	0.225	-0.23	0.525	0.715	0.14	0.325	0.835	0.4	0.4	0.19		-0.305	0.32	1.335	-0.18	-0.245	0.17	-0.045	0.52	1.215	0.145	0.25	0.42	0.515	1.085	1.465	-0.13	0.26	1.24	1.155	0.88	1.465
		-0.59	-0.66	-0.225	-0.26	0.3	0.27	-0.46	0.12	0.015	-0.425	0.395	0.475	0.245	0.445	0.345	0.78	0.745	0.05	0.16	0.655	0.055	0.48	0.91	0.195	0.61	0.35		-0.99	-0.45	1.11	0.275	0.09	0.35	0.165	0.435	0.2	0.1	0.59	1.235	1.525	1.225	0.81	0.69	1.075	0.25	0.735	1.345	0.765
		0.22	-0.02	0.08	0.125	0.035	0.62	0.64	0.39	0.01	0.265	0.115	0.63	0.615	-0.025	0.375	0.62	0.595	0.155	-0.04	0.215	0.095	0.525	-0.13	0.245	0.695	0.48		-0.835	-0.295	1.615	0.015	0.185	1.375	1.095	0.855	0.16	1.1	0.56	-0.065	0.97	1.37	0.995	1.28	0.445	0.815	1.195	1.44	1.315
		0.18	0.485	0.14	0.225	0.395	0.28	0.415	0.03	0.255	0.08	0.395	-0.33	0.16	0.175	0.725	0.085	0.345	0.48	0.385	0.39	0.275	0.27	0.315	0.3	0.36	0.48		0.14	0.23	0.255	0.54	-0.2	0.57	1.255	-0.155	0.555	0.1	0.415	0.245	0.91	0.23	0.515	0.25	1.37	0.975	1.195	1.295	0.16
		0.28	0.245	0.285	-0.805	0.095	0.22	0.075	0.015	0.515	0.35	0.215	0.535	0.01	0.215	0.265	0.15	0.23	0.31	0.19	0.065	0.395	0.065	0.35	0.21	0.655	0.295		0.395	-0.61	0.455	0.225	0.65	0.205	0.64	0.275	0.815	1.135	1.07	0.71	-0.01	0.345	1.32	-0.105	0.39	1.095	1.07	0.61	0.67
		0.58	0.585	0.31	-0.47	0.25	0.325	0.435	0.255	0.35	0.415	-0.18	-0.04	-0.02	0.33	0.445	0.125	0.58	0.72	0.005	0.05	0.495	0.39	0.645	0.69	0.39	0.49		0.31	-0.165	0.28	0.51	1.07	0.75	1.45	0.125	1.17	0.515	1.71	0.59	0.23	0.2	0.92	0.46	0.15	0.785	1.09	0.465	0.58
		0	-0.415	-0.405	0.54	0.06	-0.05	-0.015	0.385	0.12	-0.37	0.16	0.26	0.065	0.045	0.125	0.22	0.435	0.475	0.145	0.62	0.39	0.52	0.43	0.55	0.05	0.375		0.055	0.195	1.01	-0.05	1.315	0.38	1.04	0.585	0.255	0.925	0.385	1.335	0.43	0.405	1.01	0.665	0.78	1.065	0.13	1.205	0.96
		0.255	-0.06	-0.155	-0.17	-0.29	0.305	0.68	0.13	0.105	0.335	-0.135	-0.035	0.365	-0.34	-0.02	-0.09	0.525	0.04	0.42	0.43	0.115	0.63	0.29	0.93	0.455	0.315		-0.04	-0.19	0.035	0.42	-0.135	-0.045	0.22	0.435	0.99	0.24	0.255	1.205	1.11	1.245	0.64	1.2	1.13	1.36	1.24	1.335	1.33
		-0.06	0.655	0.235	0.35	0.335	-0.095	0.25	0.345	0.325	-0.22	-0.065	0.52	0.41	0.205	0.325	0.565	0.515	0.885	0.055	0.515	0.19	0.24	0.52	0.53	0.465	0.1		-0.355	1.38	0.305	-0.68	-0.055	0.455	0.095	-0.02	0.035	0.68	0.47	0.41	0.635	1.105	0.44	0.7	0.205	0.95	1.235	1.31	1.075
		-0.6	-0.205	0.315	0.305	0.575	-0.42	0.59	0	0.115	0.905	0.35	0.07	0.2	0.54	0.35	0.25	0.485	0.405	0.73	-0.08	0.54	0.48	0.485	0.7	0.4	0.155		1.325	0.36	0.62	0.37	0.055	0.84	0.245	0.255	1.115	1.015	0.3	1.195	1.435	0.995	1.285	-0.07	-0.115	0.54	1.18	0.9	1.25
		-0.03	0.495	-0.12	0.465	0.355	0.165	0.52	0.01	0.09	-0.185	0.13	0.29	0.185	-0.175	0.495	0.265	0.015	0.25	0.51	0.85	0.42	0.555	0.285	0.29	0.23	0.175		0.615	-0.48	0.575	-0.16	1.28	0.6	-0.13	0.485	0.91	1.12	0.895	-0.48	1.415	1.195	0.555	0.75	1.43	0.28	0.465	1.035	0.945
		-0.18	0.2	0.595	0.435	-0.04	0.425	-0.04	0.505	0.465	0.26	0.28	0.105	0.17	0.335	-0.065	0.605	0.03	0.125	0.02	0.55	0.575	0.225	0.415	0.3	0.385	0.575		0.235	0.005	-0.36	0.375	0.445	0.325	-0.06	0.175	0.175	0.145	1.345	0.485	0.225	1.24	0.495	-0.015	0.5	0.3	0.315	0.675	1.295
		0.35	0.22	-0.375	0.585	0.41	0.055	0.095	0.205	0.15	0.225	0.465	0.41	0.38	0.285	0.37	0.275	0.17	0.345	0.4	-0.05	0.63	-0.405	0.64	0.415	0.555	0.06		-0.92	-0.105	0.09	1.305	0.115	0.17	1.44	1.47	0.36	0.27	0.88	0.595	1.1	0.915	1.035	1.38	1.415	1.275	1.02	1.25	1.29
		0.45	-0.065	0.085	0.08	-0.17	0.515	0.525	0.37	-0.145	-0.05	0.2	0	0.035	0.855	0.08	0.215	0.395	0.34	0.78	0.645	0.06	0.6	0.215	0.61	0.545	0.35		-0.41	0.09	-0.18	0.085	0.13	0.13	1.145	0.445	0.16	1.415	0.9	0.76	0.99	1.31	0.305	1.565	0.46	1.08	0.64	1.51	0.99
		-0.17	0.03	0.205	0.19	0.2	0.645	0.665	0.08	0.33	0.53	0.295	0.25	0.395	0.44	0.46	0.48	0.84	0.375	0.255	0.055	0.34	0.705	0.525	0.115	0.335	0.385		0.245	0.555	0.065	1.415	1.51	0.96	0.03	-0.085	0.105	0.385	0.65	0.185	1.175	0.46	0.765	1.3	1.01	1.47	1.02	0.68	1.05
		0.395	-0.355	0.365	0.465	-0.13	-0.135	0.55	-0.155	-0.075	0.575	0.465	0.385	0.555	0.515	0.225	0.425	0.31	0.06	0.29	0.27	0.295	0.23	0.37	0.78	0.585	0.355		0.42	0.835	-0.055	0.31	-0.155	0.155	0.53	0.62	0.52	0.155	-0.175	0.9	0.505	0.325	0.405	0.29	0.56	1.5	1.04	0.78	1.305
		0.295	-0.64	0.095	-0.105	0.02	-0.06	0.61	-0.24	0.175	0.035	0.475	0.375	0.03	0.42	0.345	0.43	0.08	0.43	0.385	-0.21	0.425	0.525	0.93	0.545	0.355	0.545		-0.44	0.4	0.07	0.165	0.22	1.09	0.06	-0.125	0.445	1.475	0.98	0.955	0.405	1.195	0.06	0.755	0.515	1.455	0.78	1.445	0.905
		0.47	0.295	0.755	-0.44	0.29	0.18	0.02	0.585	0.055	0.52	0.2	0.38	-0.235	0.475	0.59	0.38	0.46	-0.12	0.09	-0.24	0.225	-0.24	0.525	0.6	0.05	0.025		0.495	0.195	0.51	1.05	0.315	0.125	0.445	1.62	0.34	0.255	0.025	1.675	0.975	0.395	0.98	0.39	1.36	0.46	0.445	0.275	0.575
		0.34	0.34	-0.03	0.195	0.49	0.125	0.125	-0.3	0.6	0.115	0.535	0.32	0.475	0.405	0.395	-0.12	0.37	0.415	0.57	0.305	0.155	0.335	0.385	0.59	0.805	0.195		-0.015	-0.19	0.22	0.375	-0.26	-0.155	1.415	0.21	0.36	1.305	-0.175	1.175	1.155	-0.035	1.21	1.155	1.075	1.205	1.11	1.185	0.32
		-0.68	-0.115	0.315	-0.045	-0.245	0.205	0.01	0.235	-0.35	0.045	0.17	0.405	0.325	0.475	0.145	0.225	0.105	0.975	0.575	0.315	0.615	0.49	0.42	0.25	0.645	0.63		0.79	-0.21	0.625	-0.255	0.165	0.245	0.08	1.125	0.285	0.355	1.465	1	1.375	0.69	1.06	1.085	1.225	0.46	0.86	0.655	0.51
		-0.52	0.41	0.115	-0.43	0.375	0.19	0.08	-0.005	-0.205	0.295	0.2	-0.055	0.68	0.31	0.315	0.085	0.36	0.135	0.665	0.345	0.245	0.035	0.12	0.405	0.34	0.88		0.22	-0.085	0.16	0.37	-0.055	-0.025	1.265	0.515	0.46	0.275	1.33	0.455	0.35	1.055	0.89	1.12	1.58	-0.135	0.64	0.88	1.225
		0.385	-0.285	0.06	-0.105	0.16	0.295	0.265	0.7	0.565	0.075	0.775	-0.46	0.25	0.24	0.5	0.345	0.38	0.325	0.115	0.365	0.59	-0.145	0.49	0.17	0.075	0.47		-0.35	0.31	1.31	-0.155	0.465	-0.21	0.49	0.705	0.26	0.655	0.87	0.93	1.545	1.375	0.29	0.3	1.095	0.58	1.355	0.945	1.26
		0.585	0.05	-0.3	0.4	0.1	-0.01	0.015	-0.36	0.225	0.79	0.33	-0.015	0.42	0.425	0.215	0.355	0.355	0.325	0.345	0.34	0.6	0.29	0.79	0.19	0.225	0.025		0.46	0.27	-0.005	-0.315	0.44	-0.035	-0.1	-0.145	1.46	0.275	0.415	0.19	0.68	0.695	1.525	0.28	1.065	1.155	1.615	0.925	0.75
		0.02	0.915	0.32	0.37	0.1	0.1	0.325	0.27	0.1	0.385	0.045	0.69	0.36	-0.085	-0.245	-0.005	0.51	0.425	0.535	0.475	0.315	0.645	0.51	0.4	0.43	0.705		-0.595	-0.415	-0.215	0.4	1.145	-0.07	0.485	-0.195	0.61	-0.2	0.935	1.1	0.635	0.54	1.205	1.075	0.975	0.97	0.69	0.93	0.75
		-0.04	-0.54	0.32	-0.01	-0.165	0.465	0.4	-0.18	0.59	-0.17	0.185	0.74	0.53	0.18	0.225	0.425	0.38	0.345	0.515	0.625	0.17	1.03	0.655	0.27	0.215	0.92		-0.055	0.17	0.52	1.49	-0.23	1.645	0.27	1.535	1.385	0.17	0.24	-0.035	1.34	0.495	-0.355	1.365	1.315	0.995	1.375	0.8	1.24
		-0.52	-0.165	-0.195	0.075	0.395	0.305	0.185	-0.025	0.23	0.59	0.09	0.405	0.345	0.085	0.765	0.555	0.37	0.43	0.39	0.12	0.005	0.525	0.135	0.12	0.695	0.22		0.385	-0.06	-0.19	-0.145	-0.015	0.05	0.65	0.335	0.87	0.96	1.34	1.105	0.975	0.92	1.395	0.765	1.02	1.445	1.055	1.46	0.47
		0.39	0.2	-0.03	0.115	-0.195	-0.16	0.145	-0.345	0.095	0.32	-0.14	0.42	0.35	0.37	-0.045	0.27	0.615	-0.025	0.205	0.535	0.275	0.305	-0.205	0.46	0.48	0.24		-0.425	0.495	-0.2	0.375	-0.695	0.32	0.035	-0.165	0.395	0.22	-0.21	1.43	0.195	1.045	0.11	0.49	1.43	1.36	0.72	0.61	1.335
		0.695	-0.01	0.895	0.34	-0.05	-0.025	-0.035	0.765	0.145	0.035	-0.15	0.39	-0.01	0.195	0.455	0.52	0.515	0.065	0.805	0.455	0.57	0.305	0.17	-0.105	0.275	0.365		-0.26	0.185	-0.265	0.23	0.025	1.145	-0.03	1.34	0.65	1.355	0.835	0.55	1.395	0.335	0.275	0.49	1.09	0.99	0.595	0.235	0.445
		0.485	-0.015	-0.455	0.075	-0.135	0.045	0.03	0.715	0.01	0.105	0.415	0.57	0.735	0.08	0.375	0.225	0.27	0.06	0.41	0.45	0.375	0.545	0.37	0.45	0.58	0.65		1.675	-0.03	-0.11	1.505	-0.09	0.455	0.775	1.015	0.185	0.225	0.495	0.24	1.105	0.33	0.445	1.15	0.545	1.25	0.75	1.035	1.355
		0.745	-0.475	-0.015	0.44	0.48	0.28	0.145	0.205	0.44	0.185	0.04	-0.07	0.62	0.505	0.105	0.155	0.245	0.305	0.39	0.48	0.725	0.375	0.19	0.91	0.08	0.18		-0.085	-0.075	1.24	0.235	0.915	0.17	-0.545	0.085	-0.225	0.605	0.38	0.08	0.245	0.495	1.08	1.67	0.575	0.715	1.44	1.085	1.545
		-0.39	0.345	0.3	0.25	0.015	0.75	0.48	0.115	0.085	0.045	0.045	0.235	0.395	0.515	0.21	0.46	0.22	0.46	0.99	0.185	0.315	0.215	-0.16	0.32	0.115	0.275		0.035	0.25	1.055	0.085	-0.17	1.595	0.445	1.385	0.605	1.005	0.225	0.43	0.785	0.635	0.075	0.93	0.15	0.39	0.91	0.79	1.32
		0.125	0.23	-0.105	0.8	-0.38	0.095	0.17	0.2	0.475	0.145	-0.11	0.425	1.03	0.225	0.415	0.02	0.3	0.195	0.25	0.48	0.195	0.725	0.295	0.27	0.12	0.365		0.84	0.24	0.505	0.14	0.315	-0.35	0.63	0.735	0.66	0.885	0.945	0.07	0.905	0.825	1.12	1.33	0.625	1.145	1.15	1.545	0.87
		0.405	0.435	-0.23	-0.235	0.15	0.07	0.12	-0.16	0.275	-0.245	0.31	0.53	-0.285	0.065	-0.1	0.43	0.22	0.285	0.34	0.31	0.645	0.62	0.705	0.45	0.39	0.4		0.085	-0.73	0.045	1.315	1.44	0.355	0.045	0.395	0.59	0.86	0.495	0.71	0.61	1.225	0.65	0.905	1.475	1.37	0.42	1.09	0.45
		-0.46	0.245	0.195	0.555	0.225	-0.1	-0.075	0.055	0.32	0.585	0.315	-0.13	0.295	0.14	0.295	0.74	-0.335	0.42	0.34	0.16	0.105	0.29	0.655	0.425	0.21	0.345		0.575	-0.145	-0.29	0.315	0.785	0.18	0.315	1.24	0.195	0.74	0.515	1.025	0.6	0.36	0.285	-0.265	1.125	0.985	0.31	1.045	1.105
		-0.15	-0.025	0.16	0.265	0.71	0.47	0.085	0.045	0.645	0.445	0.275	-0.09	0.47	0.515	0.695	0.09	0.33	0.625	0.44	0.94	0.35	-0.07	-0.005	0.76	0.37	0.355		0.32	1.53	0.55	-0.13	0.53	0.315	0.055	0.015	1.33	0.045	0.31	0.8	0.185	1.44	0.72	1.155	0.785	1.29	1.19	1.295	0.805
		0.08	-0.24	0.41	0.48	0.245	-0.165	-0.245	0.33	-0.05	0.38	-0.03	0.49	0.21	0.14	0.275	0.36	0.475	0.29	-0.005	0.31	0.74	0.55	0.33	0.39	-0.245	0.725		0.89	-0.045	0.25	1.305	0.4	1.18	0.365	0.175	0.935	0.74	1.29	1.195	0.265	1.255	0.43	-0.045	1.11	1.115	0.975	1.31	0.81
		0.66	0.095	0.16	0.54	0.255	-0.29	-0.085	-0.19	0.52	0.235	0.52	-0.025	0.225	0.735	0.21	0.4	0.24	0.8	0.26	0.225	0.14	1.125	0.5	0.58	0.065	0.565		-0.145	-0.175	0.22	-0.1	0.02	0.255	0.335	0.915	0.485	0.975	0.46	1.28	1.15	-0.16	0.19	1.07	1.16	1.26	0.76	0.165	0.88
		-0.235	0.275	-0.09	0.03	0.115	0.49	0.52	0.01	-0.145	0.215	0.14	0.55	0.315	0.07	0.125	0.73	0.165	0.325	0.615	0.36	0.28	0.24	0.115	0.815	0.735	0.68		0.375	0.84	-0.215	-0.14	0.72	1.18	0.76	0.07	0.4	1.245	0.285	0.325	0.92	0.56	0.44	0.24	0.48	1.15	0.685	1.19	1.12
		-0.725	0.54	-0.275	0.28	0.21	-0.445	0.195	0.32	0.155	0	0.835	0.215	0.7	0.35	0.195	0.08	0.2	0.225	0.12	0.015	0.19	0.51	0.305	0.36	0.235	0.15		0.885	0.24	-0.03	-0.29	0.32	0.22	0.35	0.455	0.11	0.29	0.605	-0.22	1.085	0.94	1.135	0.315	1.08	1.315	1.195	0.825	0.99
		-0.525	-0.285	-0.265	0.37	0.115	0.22	0.065	0.05	0.085	0.085	0.195	0.84	0.325	0.025	0.23	0.43	0.14	0.325	0.15	0.43	0.05	0.425	0.69	0.405	0.235	0.24		0.425	-0.38	-0.305	0.14	0.5	0.225	0.44	0.24	0.325	1.4	0.21	0.17	0.26	1.25	0.47	0.19	1.485	0.71	0.37	1.305	1.005
		0.33	0.4	1.01	-0.255	0.17	-0.2	0.105	0.03	-0.135	0.21	0.82	0.16	0.345	0.07	0.58	0.825	-0.155	0.415	0.38	0.115	0.35	0.315	0.41	0.445	0.6	0.255		0.285	-0.045	0.47	0.345	-0.05	0.205	0.62	0.77	0.205	0.42	-0.125	1.295	1.35	0.43	0.435	0.455	0.95	1.19	0.8	1.25	0.99
		0.185	-0.025	-0.005	0.23	-0.095	-0.035	0.135	0.36	0.21	0.43	0.305	0.64	-0.185	-0.03	0.11	0.69	0.235	0.01	0.26	0.65	0.46	0.515	0.145	-0.015	0.625	0.365		-0.28	-0.355	0.405	-0.11	0.09	0.46	0.52	0.6	0.78	1.23	0.255	0.25	1.405	0.235	1.07	0.245	1.205	1.01	0.925	0.665	1.47
		0.26	0.19	0.375	0.53	-0.18	-0.005	0.135	0.315	0.16	-0.08	-0.04	0.565	0.235	-0.01	0.755	0.3	0.22	0.4	0.265	0.37	1.29	0.2	0.31	0.03	0.235	0.4		0.385	-0.4	0.99	1.495	-0.24	-0.005	0.2	0.24	0.08	1.23	0.705	0.48	0	0.705	0.22	0.64	0.865	1.255	1.14	0.95	1.295
		-0.19	0.2	0.195	0.435	0.64	0.185	0.205	0.36	0.34	0.21	0.06	0.425	0.85	0.43	0.56	0.785	0.35	0.54	0.46	0.545	0.355	0.205	0.645	0.095	0.465	0.195		0.805	0.705	0.585	1.5	0.235	-0.205	0.725	0.375	0.505	0.33	0.07	1.315	0.26	0.98	0.21	0.425	0.105	1.35	1.24	0.725	0.84
		-0.815	0.24	-0.135	-0.12	0.02	0.245	0.84	0.455	-0.07	0.33	0.16	0.86	0.525	0.915	0.365	0.2	0.43	0.37	0.16	0.52	0.47	0.57	0.3	0.145	0.28	0.255		0.065	0.35	-0.15	0.475	0.33	1.075	-0.02	1.28	1.555	0.735	1.315	0.98	0.3	1.13	0.54	1.32	0.85	1.155	1.48	1.11	-0.045
		0.165	-0.145	0.135	-0.015	0.235	0.565	0.285	0.965	0.06	0.29	-0.055	-0.33	0.375	0.055	-0.04	0.71	0.205	0.715	0.34	0.38	0.535	0.475	0.64	0.35	0.625	0.465		-0.12	0.53	0.455	-0.23	1.27	0.415	0.31	0.64	-0.35	1.295	1.05	0.31	1.795	1.215	0.935	0.575	0.99	1.06	1.24	0.35	1.295
		0.08	-0.295	0.43	0.1	0.115	-0.005	-0.285	0.185	0.175	0.525	0.175	0.43	0.08	0.245	0.465	0.285	0.14	0.51	0.415	0.01	0.43	0.345	0.3	0.415	0.18	0.815		0.055	-0.51	0.42	0.45	-0.585	0.055	0.065	1.35	0.17	0.45	0.245	0.68	0.87	0.355	1.31	0.155	1.18	1.795	0.55	0.855	1.26
		0.4	-0.215	-0.11	0.1	0.225	0.325	0.005	0.505	0.115	0.57	0.43	0.73	0.435	0.375	0.135	0.475	0.46	0.435	0.465	0.51	0.575	0.43	0.235	0.125	0.61	0.38		-0.7	0.38	-0.14	0.215	0.215	-0.03	0	1.28	0.68	0.79	0.975	0.095	0.095	1.295	1.275	0.4	0.365	0.825	0.62	1.19	0.585
		-0.855	0.43	-0.04	0.345	0.275	0.06	0.07	0.25	0.335	0.53	0.325	0.33	0.65	-0.09	0.195	0.7	0.535	0.41	0.085	-0.015	0.44	0.4	0.925	0.62	0.785	0.54		-0.045	0.19	-0.12	0.21	0.075	0.07	0.05	0.775	0.04	1.465	1.435	0.425	0.97	0.565	1.005	0.16	1.425	0.675	1.17	0.93	1.465
		0.065	0.55	0.125	0.05	-0.135	0.245	-0.085	0.615	0.115	0.315	0.445	-0.025	0.605	0.12	0.275	0.655	0.235	0.455	0.36	-0.01	0.185	0.19	0.64	0.045	0.445	0.77		-0.355	0.055	0.325	0.675	0.355	0.42	0.535	1.32	1.115	1.765	0.59	0.225	1.06	1.055	0.455	1.175	0.16	1.085	0.665	1.13	0.74
		0.315	0.245	0.445	0.345	0.2	0.085	0.12	0.145	0.1	-0.035	-0.02	0.275	0.57	0.1	0.54	-0.08	0.615	0.095	0.42	0.035	0.655	0.66	-0.08	0.61	0.435	0.105		0.49	0.515	0.095	0.545	-0.055	-0.025	0.715	0.485	0.145	0.43	1.12	0.23	-0.185	0.585	0.48	0.75	0.045	1.035	0.925	0.395	1.25
		-0.1	-0.225	0.165	0.62	0.31	0.09	0.79	0.58	-0.105	0.17	-0.175	0.225	0.375	0.04	0.085	0.365	0.385	0.36	0.215	0.685	0.36	0.235	0.625	-0.035	0.56	-0.025		-0.125	0.58	0.155	1.125	1.115	-0.19	1.62	1.235	0.165	0.06	0.215	0.705	0.85	0.49	1.04	1.59	1.505	1.47	0.4	0.405	0.575
		-0.025	-0.68	-0.14	-0.21	0.195	0.165	0.25	0.59	0.36	0.625	-0.36	0.425	0.38	0.75	0.325	0.08	0.4	0.35	0.485	0.13	0.07	0.39	0.38	0.865	-0.1	0.395		0.06	0.325	0.335	0.035	0.635	0.675	1.475	-0.015	0.17	1.08	-0.125	0.55	1.22	1.355	1.6	-0.21	1.03	0.44	1.2	1.285	0.145
		0.445	-0.31	0.075	0.05	0.075	0.175	0.11	0.695	0.38	0.675	0.445	0.42	0.32	0.735	0.82	0.22	0.595	0.36	0.39	0.295	0.78	0.185	0.455	0.275	0.495	0.015		-0.325	0.155	-0.235	0.175	1.075	0.24	0.985	0.3	-0.07	1.235	0.065	1.105	0.09	0.785	0.97	0.635	0.26	0.015	1.015	0.83	0.475
		0.015	-0.175	0.5	0.39	0.11	-0.08	0.1	0.25	0.095	0.045	0.17	-0.375	0.615	-0.015	0.515	0.055	0.43	0.43	0.46	0.06	0.575	0.79	0.83	0.715	0.715	0.41		-0.02	0.655	0.32	0.655	0.12	0.595	0.97	0.005	-0.01	0.475	0.445	1.235	1.175	1.03	0.915	1.385	0.17	1.475	0.57	0.6	1.165
		0.355	-0.33	-0.245	0.065	0.14	0.225	0.645	0.17	0.28	-0.265	0.4	0.315	-0.065	0.33	0.505	0.21	0.12	0.28	0.415	0.795	0.165	0.605	0.49	0.51	-0.025	0.365		-0.62	0.05	1.55	0.61	0.1	0.575	1.145	0.35	0.425	-0.125	0.26	1.145	1.065	0.365	0.5	0.61	1.415	0.96	0.895	0.975	0.275
		-0.385	0.19	0.335	0.02	0.21	0.1	0.405	-0.075	0.235	0.34	0.045	0.43	0.975	0.505	0.31	0.765	0.86	0.125	0.205	0.375	0.62	0.33	0.46	-0.05	0.41	0.595		0.335	0.525	-0.065	-0.305	-0.135	1.305	0.21	1.105	0.745	0.035	0.045	0.14	0.555	0.675	1.18	0.945	0.905	0.92	0.56	0.975	0.215
		0.06	0.055	0.245	-0.005	-0.1	0.215	0.175	0.18	0.07	0.105	0.305	0.65	0.4	0.355	0.075	0.035	0.37	-0.03	0.35	0.23	0.29	0.64	-0.04	0.08	0.76	0.275		-0.035	0.395	0.545	0.305	0.755	-0.245	0.2	1.25	0.245	0.195	0.28	0.515	0.605	0.43	0.64	0.36	1.16	0.145	1.23	1.055	0.635
		-0.835	0.46	-0.395	-0.32	0.285	-0.1	0.105	0.25	0.52	0.19	0.355	-0.045	-0.115	0.46	0.54	0.26	0.16	0.195	0.72	0.26	0.34	0.065	0.385	0.32	0.305	0.295		-0.6	-0.09	0.55	0.28	0.075	1.245	1.5	0.945	-0.12	1.16	0.63	0.4	1.415	1.045	1.22	0.96	0.855	1.25	0.285	0.16	1.11
		-0.435	-0.445	-0.36	0.105	0.015	-0.05	-0.14	0.085	0.365	0.34	0.075	0.505	0.35	0.11	0.47	0.46	0.18	0.39	0.425	0.145	0.18	0.855	0.355	0.535	-0.205	0.11		-0.675	0.13	0.125	0.615	0.23	0.685	-0.125	1.39	1.19	0.34	0.305	0.19	0.17	1.285	0.195	0.675	1.225	0.225	0.365	0.59	0.81
		-0.85	-0.08	0.555	0.31	-0.38	0.155	0.16	0.24	0.685	0.085	-0.16	0.335	0.505	0.185	0.105	0.55	0.86	-0.195	0.455	0.61	0.595	0.455	0.36	0.45	0.585	0.19		-0.175	-0.085	0.34	0.205	0.28	0.275	-0.035	0.95	0.035	0.23	0.22	1.285	0.08	1.315	1.3	0.445	1.235	0.185	0.12	1.62	0.81
		-0.135	0.11	0.4	0.635	-0.205	0.09	0.22	0.51	0.8	0.25	-0.07	0.245	0.725	-0.105	0.365	0.72	0.41	0.385	0.66	0.365	-0.29	0.555	-0.025	0.35	0.06	0.56		0.355	0.255	0.135	0.52	0.155	-0.365	0.64	0.52	-0.19	0.135	0.05	0.835	1.17	0.795	0.79	1.09	0.165	0.985	1.045	0.705	-0.04
		-0.565	-0.08	-0.445	-0.085	-0.525	0.03	0.225	0.315	0.59	0.345	0.535	0.08	-0.03	1.065	0.205	0.51	0.285	0.285	0.475	0.3	0.455	0.02	0.57	0.28	0.185	0.56		-0.16	0.005	-0.145	0	0.655	0.375	-0.165	0.21	0.345	0.135	0.14	1.25	0.1	0.24	0.155	0.535	0.455	0.505	0.53	0.625	1
		-0.465	-0.175	-0.475	0.44	0.36	0.06	0.055	0.61	0.775	0.44	0.07	0.55	-0.02	0.445	0.515	0.06	0.64	0.54	-0.005	0.47	0.2	0.425	-0.08	0.35	0.27	0.575		0.11	0.2	-0.45	0.09	0	0.235	-0.18	0.295	0.515	0.57	0.575	0.63	0.495	0.415	0.6	1.025	1.49	0.41	0.675	0.025	0.925
		-0.94	0.085	0.035	-0.12	0	0.32	0.16	0.325	0.26	0.07	0.155	0.395	0.45	0.59	0.215	-0.215	0.15	0.265	0.195	0.41	0.16	0.395	0.265	0.48	0.17	0.04		-0.475	0.115	-0.21	-0.375	0.735	1.195	1.215	1.345	1.49	1.25	0.035	0.8	0.17	0.365	1.01	1.2	1.115	1.135	0.125	1.215	0.92
		0.89	-0.345	-0.2	0.085	0.24	0.575	0.315	0.145	0.265	0.19	0.215	0.26	0.11	-0.4	0.235	0.405	0.385	0.365	0.37	0.225	0.435	0.095	0	0.575	0.67	0.19		0.02	-0.01	0.475	-0.38	0.025	1.32	1.455	0.105	1.525	0.97	1.57	1.055	0.295	0.975	1.195	0.545	1.135	1.18	1.28	0.95	-0.035
		-0.705	-0.015	0.12	0.53	0.515	-0.1	0.275	0.465	0.01	0.845	0.08	0.15	0.05	0.64	0.5	0.59	0.49	0.49	-0.035	0.115	0.315	0.37	0.46	0.315	0.445	0.575		-0.39	0.195	0.19	1.095	-0.29	0.675	0.245	0.005	1.14	0.145	1.165	0.525	1.39	0.7	1.18	1.055	1.025	0.56	1.35	1.225	1.73
		-0.05	-0.595	0.46	0.23	0.115	0.745	-0.265	0.21	-0.005	0.46	0.075	0.295	0.24	0.125	0.565	0.2	0.165	0.485	0.36	0.595	0.88	0.54	0.315	0.735	0.27	0.215		-0.375	-0.325	0.455	0.045	1.19	0.275	0.475	1.3	0.265	0.14	1	0.14	0.635	0.925	0.615	0.055	0.19	0.76	0.29	0.92	0.675
		0.74	0.105	0.175	0.225	0.255	0.035	0.24	0.165	0.175	-0.135	0.11	0.725	-0.015	0.28	0.6	0.72	0.29	0.57	0.185	0.86	0.235	0.595	0.41	0.37	0.365	0.835		-0.235	0.015	1.425	0.295	1.325	0.17	1.68	0.035	1.115	0.285	1.06	1.025	0.355	0.41	0.505	1.2	1.115	0.565	1.005	0.81	-0.105
		-0.635	-0.465	0.435	0.11	-0.09	0.32	0.61	0.26	0.545	0.015	0.42	0.57	0.47	0.585	0.375	0.465	0.215	-0.285	0.325	0.11	0.555	0.33	0.53	0.08	0.695	0.08		0.535	-0.35	-0.35	-0.295	0.19	0.2	0.01	0.295	0.085	1.07	0.295	0.82	0.3	0.89	-0.15	1.165	0.03	1.15	0.51	0.9	1.29
		-0.135	-0.09	-0.215	0.24	0.28	0.315	0.075	0.205	0.375	0.36	-0.105	0.465	0.19	0.155	-0.16	0.285	0.22	-0.09	-0.035	0.3	0.41	0.37	-0.05	-0.12	0.46	0.355		-0.225	0.32	-0.235	0.22	0.245	0.6	0.925	-0.015	-0.315	0.195	0.455	0.505	0.54	0.5	1.02	0.975	1.295	0.91	0.755	-0.05	1.34
		-0.105	-0.13	0.275	-0.06	0.195	-0.045	-0.18	-0.01	0.01	0.225	0.425	0.4	0.505	0.57	0.315	0.305	0.635	0.2	-0.185	0.455	0.555	0.335	0.59	0.35	0.07	0.7		-0.075	-0.425	0.235	0.33	0.5	0.395	0.035	1.13	0.48	0.56	0.26	1.03	1.155	0.73	0.4	0.35	0.335	0.655	0.935	0.37	1.255
		0.68	-0.865	0.29	0.14	-0.245	0.045	0.11	0.215	0.13	0.58	-0.11	0.495	0.74	0.815	0.47	0.71	0.66	0.645	0.15	0.305	0.165	0.55	0.315	0.025	0.355	0.805		-0.415	0.75	-0.235	0.135	0.525	1.54	0.405	0.07	0.415	0.945	0.515	1.065	0.455	0.315	1.43	0.105	1.62	0.765	0.875	1.245	1.3
		-0.005	0.365	-0.18	-0.15	0.095	-0.07	0.125	-0.115	-0.37	0.08	0.355	0.135	0.075	0.55	0.1	0.345	0.765	0.345	0.01	0.505	0.29	0.18	0.65	0.285	0.265	0.41		0.355	-0.41	-0.055	-0.145	0.26	-0.43	0.12	-0.3	0.5	1.155	0.985	0.83	0.535	0.44	-0.06	0.305	0.23	0.945	0.635	0.66	1.02
		-0.875	0.88	-0.34	-0.105	0.42	-0.31	0.12	0.665	0.05	0.565	0.115	0.205	0.02	0.225	-0.17	0.105	0.32	0.09	0.47	-0.22	-0.08	0.315	0.2	0.43	0.07	0.42		0.93	-0.515	-0.02	1.055	0.31	1.445	0.295	0.485	1.215	1.365	0.585	1.48	0.5	0.975	0.5	0.83	1.195	1.05	0.73	0.135	1.075
		-0.075	-0.52	0.455	0.405	0.47	-0.005	-0.33	0.03	0.26	0.285	0.395	0.575	0.16	0.225	0.485	0.205	0.465	0.155	0.4	0.685	-0.25	0.39	0.735	0.25	0.225	0.69		-0.68	0.91	-0.26	1.07	0.865	-0.17	0.02	0.09	0.045	0.975	0.495	1.295	0.31	-0.045	0.605	1.355	1.075	0.42	0.42	1.175	1.31
		0.525	0.345	-0.215	0.425	0.05	0.205	0.045	0.64	-0.015	0.3	-0.34	0.82	0.005	0.215	0.415	0.43	0.335	0.01	0.105	0.52	0.26	0.28	0.465	0.695	0.595	0.495		0.28	0.01	0.025	0.125	0.235	0.165	1.625	0.11	1.115	0.855	0.735	0.75	0.29	0.975	1.28	1.15	1.135	1.06	1.44	0.995	0.995
		0.375	-0.23	-0.44	0.035	0.035	0.205	0.125	0.52	0.08	0.535	0.21	0.12	0.285	0.63	0.455	0.21	0.505	0.92	0.305	0.415	0.3	0.305	0.235	0.235	0.465	-0.04		-0.55	-0.155	1.255	0.58	0.815	-0.125	0.32	-0.02	0.465	1.34	0.32	0.245	0.61	0.225	1.145	0.35	0.27	0.125	1.14	0.71	0.91
		-0.39	-0.195	0.215	0.01	0.1	0.51	-0.085	-0.165	0.19	0.27	0.42	0.07	0.25	-0.345	0.325	0.48	0.255	0.02	0.275	0.145	0.35	0.3	0.365	0.32	0.335	0.59		-0.16	0.29	-0.235	-0.135	-0.25	0.6	0.305	0.81	0.575	1.29	0.78	1.025	0.885	0.29	0.255	0.72	0.405	0.95	0.925	1.28	1.48
		0.155	0.2	0.795	0.205	0.145	0.105	-0.01	0.37	0.4	-0.01	0.36	0.235	-0.03	-0.235	0.14	-0.22	0.37	0.36	0.02	0.175	0.045	0.24	0.13	0.175	0.81	0.2		0.25	0.185	0.055	0.13	0.055	-0.065	-0.26	1.465	-0.03	1.085	1.49	0.32	-0.15	0.66	0.09	0.055	1.31	0.48	0.91	0.475	0.71
		-1.09	-0.125	0.33	0.045	-0.245	0.155	0.13	0.34	0.39	0.23	0.07	0.28	0.615	0.245	0.21	0.245	0.325	0.195	0.295	0.415	0.685	0.72	0.52	0.09	0.465	0.445		-0.515	-0.03	1.03	0.05	0.14	1.06	0.545	0.035	0.195	1.215	-0.275	1.24	1.24	0.705	0.49	0.215	1.095	0.235	1.01	0.57	0.415
		0.06	0.66	0.29	0.1	-0.295	-0.62	-0.25	0.285	0.61	-0.005	0.08	0.26	0.625	-0.095	0.19	0.135	0.415	0.125	0.125	0.555	0.24	0.03	0.275	0.65	0.25	0.705		-0.585	0.205	-0.46	0.505	-0.23	0.625	-0.005	1.035	1.235	0.56	0.215	-0.145	1.29	-0.025	1.21	1.095	0.195	1.45	0.835	1.02	1.205
		-0.13	0.47	0.755	0.375	-0.02	0.465	0.36	0.37	0.345	0.08	0.31	0.345	0.14	0.65	-0.01	0.415	0.3	-0.24	0.555	0.27	0	0.245	0.515	0.415	0.465	0.33		0.04	0.365	0.33	1.11	0.395	0.115	0.43	0.19	0.685	1.29	0.765	1.29	0.28	1.23	0.045	0.54	-0.15	1.235	0.985	0.715	0.555
		-0.14	0.22	0.55	0.3	0.04	-0.205	0.31	0.3	-0.315	0.315	0.58	0.175	-0.24	0.25	0.435	0.675	0.73	0.645	0.71	0.245	0.31	0.535	0.825	0.17	0.295	0.395		0.485	-0.045	0.76	0.235	1.205	0.5	0.505	0	1.135	1.12	0.07	1.075	0.8	0.445	1.03	0.26	0.755	1.39	1.05	0.485	0.88
[truncated: 10 more columns]

## Sheet: Fig 6d
	Fig 6d																				Fig 6e
	untagged PP																				IT					PT
	dPC1					dPC2					dPC4					dPC6					dPC1		dPC2			dPC1		dPC2
Time (s)	Ipsi Correct	Contra Correct	Ipsi Error	Contra Error		Ipsi Correct	Contra Correct	Ipsi Error	Contra Error		Ipsi Correct	Contra Correct	Ipsi Error	Contra Error		Ipsi Correct	Contra Correct	Ipsi Error	Contra Error		Ipsi	Contra	Ipsi	Contra		Ipsi	Contra	Ipsi	Contra
-3	10.0889	10.0998	11.8528	12.5054		-0.91064	-0.901015	-4.17625	-2.60407		-0.690289	1.51289	-0.799611	1.79133		0.127036	-1.02671	-1.28715	-1.13009		2.95924	2.16933	-0.606685	0.0805989		-1.25337	-2.17384	1.60317	1.91089
-2.99	10.0692	10.0719	11.9295	12.4574		-0.895918	-0.893833	-4.19052	-2.63568		-0.723311	1.54499	-0.743928	1.77196		0.106594	-1.00662	-1.24312	-1.20347		2.91727	2.19332	-0.609973	0.0858719		-1.31517	-2.19885	1.60728	1.91041
-2.98	10.0435	10.0452	11.9982	12.4248		-0.878477	-0.88858	-4.1987	-2.65149		-0.749836	1.57855	-0.66462	1.74078		0.0922127	-0.993676	-1.22096	-1.24882		2.87674	2.21497	-0.623041	0.0938161		-1.37606	-2.21279	1.6039	1.90876
-2.97	10.0205	10.019	12.0742	12.3937		-0.878123	-0.880373	-4.17853	-2.69308		-0.778282	1.60759	-0.589921	1.70151		0.0843568	-0.982739	-1.19541	-1.32107		2.85131	2.23451	-0.629238	0.103267		-1.43391	-2.24117	1.6016	1.89404
-2.96	9.99216	9.9914	12.1366	12.329		-0.870568	-0.866755	-4.16985	-2.71954		-0.812721	1.63765	-0.529565	1.63003		0.0766654	-0.968817	-1.1941	-1.38159		2.8279	2.25208	-0.641076	0.105225		-1.50124	-2.27815	1.5992	1.88012
-2.95	9.96545	9.96216	12.2345	12.2715		-0.867695	-0.863025	-4.16528	-2.76465		-0.842833	1.66227	-0.463697	1.58203		0.0546476	-0.950399	-1.18878	-1.47853		2.80935	2.27087	-0.646203	0.10931		-1.5695	-2.27479	1.59788	1.87126
-2.94	9.94629	9.93037	12.3242	12.2516		-0.866032	-0.864402	-4.15849	-2.79024		-0.860316	1.69278	-0.415173	1.5371		0.0394303	-0.941995	-1.21084	-1.52083		2.77909	2.27425	-0.647388	0.1088		-1.64187	-2.27877	1.59052	1.86643
-2.93	9.91472	9.8987	12.386	12.2222		-0.867451	-0.864316	-4.14365	-2.84063		-0.886655	1.71276	-0.337794	1.47823		0.0244812	-0.934074	-1.28326	-1.57716		2.7524	2.29598	-0.646313	0.103068		-1.69017	-2.29255	1.59002	1.85616
-2.92	9.88496	9.8852	12.4386	12.185		-0.863582	-0.869219	-4.15853	-2.87704		-0.91235	1.74299	-0.296096	1.41538		0.0078664	-0.908699	-1.34381	-1.64962		2.71216	2.3184	-0.663202	0.1127		-1.73431	-2.31196	1.58221	1.8522
-2.91	9.8507	9.85288	12.468	12.1649		-0.863346	-0.863965	-4.12462	-2.92717		-0.939441	1.76911	-0.255215	1.35389		-0.00591635	-0.895387	-1.39983	-1.67697		2.68509	2.34052	-0.668992	0.117589		-1.78401	-2.31789	1.57455	1.83561
-2.9	9.82219	9.82522	12.5133	12.1129		-0.862576	-0.868278	-4.08882	-2.97314		-0.96056	1.79692	-0.212786	1.29321		-0.0207197	-0.875806	-1.45516	-1.73207		2.6457	2.35804	-0.668284	0.117392		-1.82881	-2.35545	1.56471	1.82482
-2.89	9.78705	9.79789	12.571	12.0867		-0.861966	-0.863255	-4.06131	-3.02084		-0.992244	1.8155	-0.159154	1.21771		-0.0391195	-0.870298	-1.52354	-1.82498		2.62179	2.37584	-0.667246	0.116509		-1.8691	-2.36133	1.55524	1.80991
-2.88	9.75851	9.76117	12.5996	12.0488		-0.864498	-0.865751	-4.03042	-3.04905		-1.01585	1.83283	-0.123172	1.11519		-0.056389	-0.853054	-1.62124	-1.89837		2.58621	2.38582	-0.668421	0.119095		-1.91094	-2.35357	1.54258	1.79112
-2.87	9.73759	9.73597	12.6517	12.0056		-0.869004	-0.86755	-4.00187	-3.09063		-1.03496	1.85409	-0.0845326	1.03923		-0.0690031	-0.834877	-1.70136	-1.95867		2.57644	2.41078	-0.664706	0.114243		-1.94726	-2.35424	1.53893	1.77305
-2.86	9.70565	9.70727	12.6286	11.9614		-0.871471	-0.875528	-3.97003	-3.13669		-1.04662	1.86814	-0.075288	0.96311		-0.0799874	-0.823951	-1.84926	-2.01378		2.55324	2.41973	-0.665207	0.113557		-1.97165	-2.35169	1.52667	1.76327
-2.85	9.67718	9.6815	12.62	11.9277		-0.873774	-0.874275	-3.93742	-3.19266		-1.06868	1.88644	-0.0598332	0.912701		-0.0913361	-0.807494	-1.97036	-2.08131		2.53222	2.43598	-0.6685	0.112477		-1.99095	-2.35335	1.52075	1.74464
-2.84	9.6573	9.6639	12.6292	11.8975		-0.881405	-0.884144	-3.87911	-3.25778		-1.07883	1.90583	-0.041416	0.808014		-0.103348	-0.784691	-2.13141	-2.1724		2.50697	2.44987	-0.672345	0.101596		-2.0354	-2.33614	1.50896	1.73702
-2.83	9.63383	9.63457	12.6215	11.8768		-0.881505	-0.889291	-3.8369	-3.30201		-1.09461	1.91885	-0.0458228	0.724404		-0.120702	-0.769508	-2.30394	-2.23177		2.48134	2.45621	-0.666631	0.110817		-2.05846	-2.33647	1.50215	1.72515
-2.82	9.60642	9.60979	12.5892	11.8201		-0.890675	-0.894438	-3.7941	-3.36055		-1.10879	1.93241	-0.0512982	0.627394		-0.140688	-0.756089	-2.46255	-2.28113		2.45956	2.47122	-0.665269	0.107345		-2.06189	-2.31728	1.49508	1.71015
-2.81	9.57598	9.58234	12.6024	11.7894		-0.902501	-0.896643	-3.72436	-3.39087		-1.12144	1.94528	-0.0372835	0.534389		-0.157273	-0.742986	-2.6111	-2.35431		2.44791	2.48427	-0.665966	0.0965385		-2.08427	-2.32896	1.49194	1.69679
-2.8	9.55413	9.55012	12.5739	11.7402		-0.907001	-0.90322	-3.69621	-3.42171		-1.12924	1.95056	-0.0466834	0.436712		-0.179435	-0.723707	-2.78291	-2.41223		2.42049	2.49154	-0.668688	0.0904764		-2.08497	-2.3225	1.4925	1.6865
-2.79	9.52902	9.5242	12.5145	11.7232		-0.917935	-0.913911	-3.65805	-3.47477		-1.13911	1.9603	-0.0634433	0.349737		-0.198522	-0.703969	-2.97905	-2.45497		2.38653	2.50095	-0.6726	0.080901		-2.11034	-2.29343	1.49447	1.66996
-2.78	9.50668	9.49852	12.4698	11.7032		-0.929621	-0.926561	-3.63483	-3.52108		-1.14583	1.96487	-0.0841722	0.280546		-0.214036	-0.689509	-3.16367	-2.47834		2.36702	2.51684	-0.667757	0.0675409		-2.11178	-2.27763	1.49614	1.65285
-2.77	9.48003	9.48311	12.4265	11.643		-0.934305	-0.936288	-3.60651	-3.55531		-1.14931	1.96903	-0.0971211	0.187437		-0.234713	-0.670227	-3.34805	-2.54698		2.36479	2.52437	-0.657109	0.0504907		-2.11985	-2.26407	1.48702	1.6384
-2.76	9.46436	9.46376	12.3667	11.5836		-0.941668	-0.939706	-3.56465	-3.58578		-1.1454	1.96978	-0.122811	0.0926699		-0.251015	-0.647391	-3.52658	-2.57608		2.35377	2.52594	-0.656647	0.0398293		-2.13407	-2.2578	1.48178	1.62623
-2.75	9.44853	9.45107	12.2863	11.5533		-0.949092	-0.947037	-3.51507	-3.61161		-1.13707	1.97672	-0.146315	0.0280726		-0.267692	-0.629706	-3.72537	-2.58306		2.33138	2.52561	-0.654179	0.0289322		-2.12967	-2.23752	1.48784	1.61092
-2.74	9.43213	9.42611	12.2142	11.5635		-0.959118	-0.954243	-3.44681	-3.65493		-1.14145	1.97511	-0.183786	-0.0343644		-0.288356	-0.618729	-3.90127	-2.60162		2.31533	2.53613	-0.651566	0.0131242		-2.12383	-2.20361	1.48611	1.59894
-2.73	9.41715	9.41267	12.1487	11.5377		-0.967977	-0.960822	-3.42675	-3.6769		-1.13765	1.97783	-0.210825	-0.116557		-0.309749	-0.590963	-4.10302	-2.63989		2.29089	2.54269	-0.639254	-0.00627617		-2.11468	-2.15954	1.48201	1.58744
-2.72	9.40789	9.39835	12.0853	11.5156		-0.974634	-0.969156	-3.37004	-3.68496		-1.14275	1.9734	-0.244978	-0.179571		-0.332335	-0.570638	-4.26315	-2.64685		2.27415	2.54953	-0.647332	-0.0148291		-2.10437	-2.15355	1.48022	1.58417
-2.71	9.39222	9.38301	11.9911	11.4822		-0.974679	-0.97757	-3.29714	-3.70811		-1.13953	1.96294	-0.263221	-0.238281		-0.344901	-0.547632	-4.48285	-2.64186		2.26793	2.54534	-0.653174	-0.0309281		-2.08125	-2.13171	1.4882	1.5744
-2.7	9.3737	9.36954	11.8963	11.4555		-0.983412	-0.985842	-3.24954	-3.73164		-1.13239	1.95559	-0.286614	-0.295056		-0.362681	-0.532633	-4.66514	-2.61966		2.2649	2.54663	-0.647594	-0.0368119		-2.06042	-2.10311	1.48527	1.56892
-2.69	9.35694	9.36859	11.8303	11.4376		-0.989255	-0.991809	-3.22231	-3.72977		-1.1204	1.94761	-0.308938	-0.358373		-0.377244	-0.516439	-4.8437	-2.60335		2.25606	2.55628	-0.638158	-0.050385		-2.03804	-2.07017	1.48737	1.56572
-2.68	9.3495	9.35989	11.7564	11.3919		-0.998201	-1.00174	-3.17269	-3.72557		-1.108	1.93407	-0.329118	-0.416939		-0.39747	-0.499113	-5.03153	-2.57332		2.24958	2.56107	-0.636913	-0.0649135		-2.00531	-2.04105	1.49116	1.5491
-2.67	9.34462	9.3515	11.693	11.3482		-1.00267	-1.00631	-3.08702	-3.74262		-1.09667	1.92298	-0.328461	-0.443599		-0.415839	-0.483813	-5.17773	-2.54745		2.24258	2.54997	-0.631484	-0.0884333		-1.98295	-2.01867	1.50473	1.55042
-2.66	9.3388	9.3413	11.6143	11.3192		-1.0111	-1.01101	-3.05092	-3.71585		-1.08338	1.90423	-0.347961	-0.484365		-0.426246	-0.473024	-5.32204	-2.48162		2.24317	2.55182	-0.625148	-0.106532		-1.97268	-1.98421	1.51401	1.54978
-2.65	9.33423	9.32885	11.5414	11.3031		-1.01408	-1.01377	-2.98617	-3.69523		-1.06551	1.88624	-0.348641	-0.520471		-0.438563	-0.455777	-5.43282	-2.42881		2.24293	2.54834	-0.610728	-0.131398		-1.94313	-1.96615	1.51439	1.5438
-2.64	9.33156	9.32922	11.4893	11.2718		-1.02199	-1.02556	-2.93487	-3.67088		-1.05479	1.88373	-0.327962	-0.559971		-0.457756	-0.443438	-5.51336	-2.33854		2.23884	2.55998	-0.605467	-0.153621		-1.91299	-1.93049	1.5227	1.54637
-2.63	9.3366	9.34073	11.4173	11.2739		-1.03216	-1.03256	-2.88674	-3.63171		-1.03823	1.86559	-0.334505	-0.561876		-0.476035	-0.425308	-5.63174	-2.25209		2.23091	2.55132	-0.602951	-0.170661		-1.8883	-1.89242	1.53703	1.54436
-2.62	9.33915	9.34821	11.3715	11.2599		-1.03194	-1.0316	-2.82729	-3.59113		-1.03096	1.84996	-0.340779	-0.598467		-0.502091	-0.406405	-5.75722	-2.16948		2.22024	2.55052	-0.588917	-0.190329		-1.85593	-1.84545	1.54474	1.5528
-2.61	9.34901	9.34518	11.2809	11.2896		-1.03158	-1.03241	-2.76156	-3.53685		-1.01437	1.83827	-0.353035	-0.599752		-0.515318	-0.393359	-5.84558	-2.12311		2.21635	2.53645	-0.581028	-0.208981		-1.82826	-1.81361	1.56045	1.55465
-2.6	9.36105	9.35879	11.1911	11.2703		-1.03438	-1.03319	-2.70376	-3.48654		-0.991537	1.8265	-0.362895	-0.616095		-0.523212	-0.380117	-5.92702	-2.05039		2.22219	2.52635	-0.566061	-0.230513		-1.80729	-1.80597	1.58273	1.55569
-2.59	9.35928	9.36704	11.1406	11.2368		-1.03595	-1.03877	-2.64839	-3.42828		-0.973727	1.80007	-0.353239	-0.625483		-0.532043	-0.371889	-6.01111	-1.94438		2.23093	2.52583	-0.546213	-0.256554		-1.77461	-1.77536	1.59622	1.56311
-2.58	9.3683	9.37214	11.0875	11.2095		-1.03923	-1.03953	-2.62184	-3.35948		-0.965608	1.78257	-0.368408	-0.609525		-0.544898	-0.354362	-6.08141	-1.85905		2.23882	2.53	-0.520332	-0.275233		-1.74349	-1.75096	1.61485	1.56615
-2.57	9.38213	9.37949	11.0334	11.2077		-1.03438	-1.04037	-2.58957	-3.29194		-0.942072	1.76332	-0.361487	-0.62263		-0.560942	-0.344939	-6.16951	-1.73495		2.23982	2.5202	-0.504739	-0.305904		-1.71775	-1.74685	1.63681	1.57409
-2.56	9.40001	9.39396	10.9982	11.1959		-1.04137	-1.0445	-2.56426	-3.23181		-0.924727	1.74167	-0.366062	-0.602461		-0.57363	-0.328954	-6.2016	-1.65494		2.25193	2.51619	-0.491079	-0.331023		-1.6732	-1.72168	1.65565	1.58438
-2.55	9.41549	9.41285	10.9504	11.1846		-1.04864	-1.04511	-2.51329	-3.13866		-0.89992	1.7208	-0.354882	-0.590259		-0.575576	-0.320808	-6.23382	-1.53668		2.26342	2.50758	-0.487144	-0.357923		-1.649	-1.69912	1.67496	1.59752
-2.54	9.42927	9.42993	10.895	11.1633		-1.04607	-1.05089	-2.46754	-3.06312		-0.880725	1.70375	-0.345123	-0.581318		-0.589442	-0.312879	-6.28346	-1.4367		2.27184	2.49817	-0.481008	-0.383619		-1.62869	-1.6962	1.68676	1.60043
-2.53	9.44634	9.44826	10.8682	11.1335		-1.04379	-1.05073	-2.42039	-3.00282		-0.857971	1.68689	-0.301587	-0.56549		-0.60367	-0.297854	-6.30185	-1.34446		2.27216	2.49396	-0.465638	-0.414107		-1.59447	-1.67845	1.71154	1.61908
-2.52	9.47203	9.46332	10.8502	11.1379		-1.04601	-1.04221	-2.36355	-2.8978		-0.832139	1.65881	-0.273765	-0.555032		-0.606204	-0.289554	-6.2711	-1.24053		2.27633	2.47918	-0.455538	-0.456536		-1.55337	-1.66018	1.72562	1.63223
-2.51	9.4846	9.48617	10.7776	11.1101		-1.05157	-1.03979	-2.32326	-2.83768		-0.809752	1.64496	-0.2565	-0.520485		-0.604167	-0.293195	-6.29016	-1.12206		2.28248	2.48358	-0.450004	-0.479792		-1.52698	-1.63908	1.74551	1.67013
-2.5	9.50218	9.50186	10.803	11.1155		-1.05147	-1.03708	-2.26057	-2.73972		-0.787116	1.62297	-0.209297	-0.489752		-0.61467	-0.286509	-6.26118	-0.97365		2.28508	2.47747	-0.438202	-0.510439		-1.50573	-1.6164	1.77293	1.70077
-2.49	9.52183	9.52378	10.7927	11.1054		-1.0412	-1.0338	-2.18793	-2.64534		-0.767897	1.59967	-0.173833	-0.447829		-0.618773	-0.277	-6.25192	-0.842039		2.29666	2.46863	-0.425619	-0.530178		-1.48642	-1.61749	1.79668	1.71498
-2.48	9.53595	9.54495	10.8048	11.0889		-1.03908	-1.03631	-2.14218	-2.5472		-0.750854	1.5836	-0.138663	-0.408236		-0.628859	-0.278277	-6.22849	-0.722463		2.29795	2.46263	-0.416888	-0.551292		-1.47074	-1.60885	1.82092	1.7382
-2.47	9.56779	9.56671	10.804	11.0975		-1.03914	-1.03886	-2.10127	-2.46173		-0.727339	1.55797	-0.11242	-0.376235		-0.623025	-0.273306	-6.20032	-0.610557		2.2984	2.45515	-0.406316	-0.572927		-1.44589	-1.59989	1.8415	1.769
-2.46	9.58607	9.58496	10.8067	11.0898		-1.03906	-1.03887	-2.06692	-2.37767		-0.710991	1.53179	-0.0794732	-0.338208		-0.619734	-0.280733	-6.16127	-0.48398		2.31273	2.43649	-0.398166	-0.594081		-1.42431	-1.59955	1.86331	1.79288
-2.45	9.60866	9.60514	10.798	11.0841		-1.03464	-1.03843	-2.02842	-2.2973		-0.690323	1.50916	-0.0512116	-0.312886		-0.617329	-0.288165	-6.08035	-0.364304		2.32102	2.43025	-0.389	-0.610096		-1.39734	-1.60287	1.87881	1.81052
-2.44	9.63354	9.63458	10.811	11.0857		-1.02868	-1.02997	-2.01129	-2.20641		-0.665852	1.48804	0.000407506	-0.283754		-0.607462	-0.289243	-6.02708	-0.211009		2.32635	2.43544	-0.392889	-0.627429		-1.39093	-1.61962	1.89468	1.84265
-2.43	9.65081	9.64765	10.8232	11.0527		-1.02266	-1.02439	-1.97732	-2.13262		-0.652872	1.46553	0.0448058	-0.2577		-0.602735	-0.290823	-5.9746	-0.101463		2.33644	2.4216	-0.395959	-0.651843		-1.35314	-1.64707	1.91281	1.87139
-2.42	9.66948	9.6675	10.827	11.0574		-1.01847	-1.01412	-1.95969	-2.0712		-0.635474	1.44943	0.0773629	-0.227987		-0.597462	-0.289365	-5.92156	0.0184695		2.33422	2.41535	-0.400189	-0.671804		-1.3415	-1.66493	1.92485	1.90172
-2.41	9.68675	9.68397	10.8708	11.0375		-1.01293	-1.01411	-1.91764	-2.00848		-0.609511	1.42761	0.114204	-0.209883		-0.599332	-0.305275	-5.84506	0.150682		2.34784	2.39929	-0.404307	-0.690848		-1.32003	-1.68691	1.94022	1.9253
-2.4	9.70116	9.70282	10.9102	10.9944		-1.00369	-1.00813	-1.89411	-1.91521		-0.589893	1.41444	0.161269	-0.192335		-0.587324	-0.322375	-5.76448	0.269776		2.34545	2.37353	-0.407557	-0.71422		-1.30947	-1.72061	1.96116	1.94246
-2.39	9.72014	9.70872	10.8929	10.9835		-1.00141	-1.00802	-1.86537	-1.84737		-0.568574	1.39032	0.182251	-0.164586		-0.56035	-0.334409	-5.6907	0.41071		2.34919	2.34929	-0.407504	-0.740319		-1.29082	-1.73494	1.96781	1.96246
-2.38	9.73565	9.7361	10.8984	10.9894		-1.00687	-1.00157	-1.8632	-1.78449		-0.548604	1.38495	0.207044	-0.16208		-0.549009	-0.350495	-5.59109	0.539522		2.34812	2.32801	-0.413578	-0.758988		-1.28378	-1.78206	1.97858	1.97913
-2.37	9.74378	9.74644	10.9293	10.9841		-1.00449	-1.01149	-1.86569	-1.72615		-0.534989	1.36389	0.247168	-0.132947		-0.54038	-0.356491	-5.50081	0.684597		2.35422	2.29692	-0.419554	-0.784141		-1.28099	-1.81696	1.99254	2.00699
-2.36	9.75449	9.75286	10.9472	10.968		-1.00424	-1.00611	-1.88652	-1.65872		-0.520298	1.34741	0.292774	-0.0993525		-0.527392	-0.381313	-5.40183	0.775197		2.35551	2.27713	-0.430667	-0.810586		-1.27077	-1.85861	2.00225	2.02155
-2.35	9.7649	9.76288	10.9684	10.9316		-1.0081	-1.00946	-1.89385	-1.61341		-0.500965	1.33475	0.318581	-0.0659416		-0.501063	-0.400607	-5.28816	0.915448		2.35657	2.25127	-0.449334	-0.837661		-1.26557	-1.91166	2.01277	2.03787
-2.34	9.76103	9.76541	10.9942	10.9447		-1.01412	-1.02051	-1.90904	-1.58308		-0.49085	1.31188	0.375196	-0.0800496		-0.485333	-0.410784	-5.14585	1.0242		2.36285	2.23207	-0.462767	-0.86228		-1.25969	-1.95231	2.01232	2.04962
-2.33	9.76289	9.77007	11.0283	10.8923		-1.02891	-1.02994	-1.92461	-1.55624		-0.470955	1.29872	0.409055	-0.0726366		-0.452836	-0.435051	-5.01985	1.10946		2.36404	2.20409	-0.473845	-0.885885		-1.25226	-1.99601	2.02605	2.05338
-2.32	9.75533	9.75504	11.0444	10.8452		-1.03461	-1.04878	-1.9186	-1.54432		-0.460517	1.28764	0.445002	-0.064801		-0.448063	-0.461202	-4.88758	1.23054		2.36061	2.17191	-0.489725	-0.910555		-1.24828	-2.06639	2.03298	2.06588
-2.31	9.74692	9.75025	11.0566	10.7899		-1.05952	-1.06113	-1.94567	-1.51343		-0.44773	1.27615	0.466566	-0.0566989		-0.420312	-0.481003	-4.74657	1.33491		2.35777	2.13785	-0.506221	-0.935531		-1.24576	-2.12695	2.03714	2.07561
-2.3	9.73664	9.72653	11.0351	10.7786		-1.07979	-1.07503	-1.93875	-1.51074		-0.435421	1.25959	0.471098	-0.0314947		-0.394726	-0.504553	-4.62199	1.44291		2.35093	2.11793	-0.520178	-0.955514		-1.26393	-2.18428	2.04493	2.08558
-2.29	9.71062	9.70433	11.0394	10.7406		-1.10151	-1.09861	-1.99081	-1.53355		-0.419084	1.24022	0.516421	-0.0161023		-0.375764	-0.532161	-4.45392	1.52378		2.34795	2.08732	-0.542169	-0.982298		-1.25818	-2.24561	2.03962	2.09945
-2.28	9.67718	9.68083	11.0626	10.7114		-1.12779	-1.12498	-2.03979	-1.52724		-0.408218	1.22845	0.540906	0.00429929		-0.357051	-0.548545	-4.33054	1.61579		2.34448	2.06891	-0.563398	-1.00792		-1.27054	-2.30028	2.03545	2.09397
-2.27	9.64637	9.65463	11.0394	10.6676		-1.15925	-1.16062	-2.07932	-1.5274		-0.39327	1.21503	0.560005	0.00239427		-0.329651	-0.569613	-4.13858	1.70865		2.3399	2.04259	-0.588586	-1.03017		-1.27304	-2.36531	2.02552	2.09281
-2.26	9.609	9.61309	11.0336	10.6616		-1.19414	-1.1931	-2.13228	-1.53645		-0.383745	1.20473	0.553866	0.0341566		-0.301116	-0.59279	-3.94342	1.80889		2.33733	2.01384	-0.609779	-1.05385		-1.27524	-2.42782	2.01721	2.08384
-2.25	9.56606	9.56725	11.0079	10.5964		-1.22804	-1.22606	-2.15392	-1.53711		-0.361614	1.19583	0.550023	0.0303781		-0.273876	-0.613287	-3.77443	1.95155		2.3236	1.98322	-0.638433	-1.08152		-1.29864	-2.49383	2.00371	2.06556
-2.24	9.51291	9.50724	10.9643	10.5728		-1.27001	-1.27066	-2.18869	-1.55739		-0.347957	1.18052	0.532364	0.05737		-0.255671	-0.645134	-3.5956	2.09896		2.30765	1.94375	-0.667081	-1.11174		-1.31605	-2.55794	1.99227	2.05121
-2.23	9.44586	9.44818	10.9459	10.505		-1.32216	-1.31666	-2.25805	-1.60302		-0.343966	1.17343	0.512953	0.0611111		-0.231195	-0.676331	-3.42404	2.20608		2.29106	1.90981	-0.703087	-1.13564		-1.33914	-2.62727	1.97177	2.03652
-2.22	9.38224	9.37957	10.902	10.4437		-1.37729	-1.37356	-2.32457	-1.67355		-0.334308	1.16122	0.491817	0.0698863		-0.198226	-0.704426	-3.20961	2.27592		2.27006	1.86508	-0.737148	-1.16362		-1.36112	-2.68965	1.94804	2.02284
-2.21	9.30842	9.30238	10.8306	10.3246		-1.43767	-1.42922	-2.41957	-1.74605		-0.328302	1.14967	0.465667	0.054647		-0.172477	-0.739629	-3.02597	2.34082		2.24815	1.82243	-0.778984	-1.18738		-1.39334	-2.75917	1.92818	1.99329
-2.2	9.22658	9.22513	10.7824	10.2361		-1.50123	-1.49751	-2.49753	-1.8333		-0.323857	1.14932	0.430495	0.0625575		-0.147916	-0.763961	-2.85004	2.41396		2.21911	1.77365	-0.811274	-1.22016		-1.41586	-2.83455	1.89419	1.96341
-2.19	9.12923	9.13688	10.7281	10.1667		-1.56606	-1.56222	-2.60783	-1.8921		-0.323707	1.14884	0.367209	0.0593053		-0.115064	-0.7899	-2.67579	2.51532		2.20133	1.72152	-0.846879	-1.25961		-1.45706	-2.8991	1.86425	1.92952
-2.18	9.03558	9.03638	10.672	10.0608		-1.64859	-1.64202	-2.69266	-1.97951		-0.325874	1.14735	0.323013	0.0765108		-0.0851437	-0.813344	-2.457	2.60368		2.16424	1.67619	-0.888403	-1.2934		-1.48777	-2.98563	1.82963	1.89563
-2.17	8.91103	8.92447	10.5917	9.95409		-1.73555	-1.73723	-2.81413	-2.07711		-0.325216	1.14638	0.258302	0.0858931		-0.0585813	-0.84114	-2.25054	2.68828		2.14211	1.62878	-0.933647	-1.33216		-1.53252	-3.058	1.78852	1.85425
-2.16	8.79111	8.79502	10.5388	9.85917		-1.8262	-1.83186	-2.96029	-2.14504		-0.326171	1.1447	0.232001	0.0964992		-0.0346621	-0.865637	-1.98657	2.76295		2.10911	1.58159	-0.969758	-1.36884		-1.57958	-3.13244	1.74529	1.80176
-2.15	8.65477	8.6579	10.4446	9.70739		-1.93287	-1.93215	-3.05694	-2.28149		-0.326733	1.14937	0.188143	0.101389		-0.000974477	-0.887999	-1.76942	2.86807		2.06194	1.53107	-1.01443	-1.40658		-1.619	-3.22495	1.69215	1.74555
-2.14	8.50504	8.51702	10.3549	9.55005		-2.04371	-2.04023	-3.18725	-2.41005		-0.329934	1.16644	0.115586	0.0915605		0.0176526	-0.914032	-1.54057	2.91253		2.02145	1.47033	-1.06702	-1.46062		-1.67027	-3.31905	1.64283	1.69045
-2.13	8.35229	8.34625	10.2416	9.43837		-2.16789	-2.16429	-3.30016	-2.5686		-0.337844	1.16797	0.060674	0.0991606		0.0354302	-0.941086	-1.32905	2.97935		1.98062	1.41875	-1.11156	-1.50392		-1.72326	-3.39339	1.59823	1.63793
-2.12	8.17167	8.17414	10.1212	9.27476		-2.29696	-2.30095	-3.42873	-2.72742		-0.345833	1.17648	0.00818215	0.093632		0.0591377	-0.961527	-1.12205	3.01537		1.93988	1.35874	-1.158	-1.55511		-1.77797	-3.47427	1.53819	1.58303
-2.11	7.99172	7.98186	9.95857	9.09006		-2.43396	-2.43504	-3.53914	-2.88879		-0.355992	1.18399	-0.0612147	0.108362		0.08228	-0.983693	-0.902854	3.0755		1.88772	1.29743	-1.21926	-1.62467		-1.84157	-3.54158	1.4738	1.5236
-2.1	7.78292	7.77405	9.75394	8.90194		-2.57822	-2.58264	-3.70052	-3.05584		-0.370885	1.19702	-0.137455	0.10289		0.113446	-1.0072	-0.708776	3.14621		1.82438	1.2351	-1.28001	-1.68785		-1.90161	-3.59705	1.41705	1.45926
-2.09	7.55802	7.55379	9.56136	8.67062		-2.73107	-2.73396	-3.86551	-3.24947		-0.389978	1.21615	-0.232222	0.105203		0.13469	-1.02753	-0.471916	3.18162		1.75074	1.16854	-1.33946	-1.74763		-1.98013	-3.67081	1.35328	1.39678
-2.08	7.31629	7.30765	9.38355	8.46762		-2.90265	-2.89528	-4.02314	-3.43426		-0.416489	1.23792	-0.319528	0.128807		0.162541	-1.05547	-0.239661	3.24209		1.68316	1.10963	-1.40667	-1.80927		-2.04704	-3.74123	1.28454	1.32703
-2.07	7.05497	7.04826	9.16851	8.24084		-3.07503	-3.08558	-4.18849	-3.62178		-0.434091	1.25633	-0.41757	0.129249		0.184188	-1.07897	-0.0320557	3.26604		1.61891	1.03954	-1.46739	-1.87251		-2.12103	-3.82039	1.20993	1.24618
-2.06	6.78446	6.78551	8.93737	7.9794		-3.26675	-3.27117	-4.34754	-3.84669		-0.458512	1.28578	-0.51019	0.136321		0.198249	-1.0938	0.198921	3.31142		1.53792	0.973129	-1.53957	-1.94242		-2.197	-3.89124	1.14757	1.16407
-2.05	6.49403	6.49969	8.65308	7.73908		-3.46515	-3.46872	-4.53394	-4.05465		-0.488326	1.30832	-0.647656	0.146814		0.21323	-1.12674	0.393025	3.34796		1.45325	0.914477	-1.61389	-2.01746		-2.28971	-3.96305	1.06866	1.08768
-2.04	6.19771	6.1943	8.37029	7.44289		-3.67138	-3.67459	-4.6909	-4.29029		-0.510633	1.34098	-0.759028	0.143794		0.23877	-1.13541	0.60266	3.37869		1.36901	0.839115	-1.68503	-2.09754		-2.40397	-4.03778	0.985874	0.999931
-2.03	5.86895	5.87016	8.05572	7.14841		-3.89142	-3.89146	-4.8636	-4.51678		-0.54233	1.37388	-0.854332	0.152678		0.257275	-1.15488	0.802082	3.4184		1.27866	0.763507	-1.768	-2.18273		-2.49973	-4.11393	0.906073	0.91066
-2.02	5.51874	5.53039	7.72704	6.85449		-4.12719	-4.1271	-5.03098	-4.7662		-0.577681	1.41191	-0.948061	0.189754		0.287233	-1.1788	1.01939	3.43407		1.17337	0.683774	-1.84453	-2.26518		-2.599	-4.18636	0.828645	0.828001
-2.01	5.1537	5.15214	7.41341	6.52333		-4.37954	-4.37753	-5.21307	-5.01833		-0.617274	1.44178	-1.04693	0.185917		0.297037	-1.19852	1.23179	3.44224		1.06491	0.602508	-1.92868	-2.35395		-2.72275	-4.25451	0.731583	0.734232
-2	4.77908	4.76463	7.07264	6.16473		-4.62677	-4.63027	-5.42199	-5.29505		-0.654691	1.47438	-1.14492	0.211018		0.312814	-1.21577	1.4188	3.47431		0.956977	0.525237	-2.02223	-2.44243		-2.82897	-4.33072	0.644503	0.643929
-1.99	4.37555	4.37298	6.70023	5.80575		-4.8924	-4.89556	-5.61477	-5.53102		-0.694697	1.52062	-1.21149	0.237803		0.33765	-1.23597	1.60895	3.49013		0.846811	0.440237	-2.10975	-2.5387		-2.959	-4.42083	0.548913	0.554474
-1.98	3.94852	3.95017	6.28453	5.41534		-5.16694	-5.16665	-5.79679	-5.80158		-0.746009	1.56787	-1.32386	0.263797		0.357633	-1.25271	1.81185	3.46427		0.731252	0.354443	-2.19542	-2.64214		-3.08822	-4.50705	0.461802	0.460504
-1.97	3.50719	3.50381	5.85481	4.98172		-5.44451	-5.44424	-6.01462	-6.07932		-0.796999	1.61455	-1.42695	0.260975		0.367172	-1.27169	1.99402	3.44478		0.602373	0.267028	-2.27997	-2.74036		-3.2172	-4.57685	0.377669	0.370693
-1.96	3.03732	3.03982	5.4016	4.54372		-5.72937	-5.73769	-6.21463	-6.36541		-0.847194	1.66528	-1.52068	0.286364		0.371714	-1.27957	2.19723	3.4306		0.463119	0.176692	-2.3728	-2.83428		-3.35217	-4.64651	0.281845	0.281318
-1.95	2.54287	2.54775	4.93064	4.10585		-6.02905	-6.02767	-6.38286	-6.6708		-0.900143	1.72164	-1.61739	0.2903		0.390522	-1.30304	2.40807	3.43336		0.317228	0.0837116	-2.47198	-2.93555		-3.48386	-4.73847	0.184519	0.186157
-1.94	2.04406	2.04805	4.41253	3.63464		-6.3364	-6.33102	-6.58183	-6.97898		-0.957127	1.77266	-1.71558	0.295347		0.403048	-1.30732	2.57416	3.38476		0.16716	-0.0143267	-2.57014	-3.03035		-3.62082	-4.82549	0.0952508	0.0842416
-1.93	1.52767	1.53397	3.92518	3.11473		-6.63601	-6.6425	-6.78496	-7.27287		-1.01451	1.83525	-1.85239	0.322992		0.415295	-1.32214	2.7589	3.37104		0.0233453	-0.118552	-2.66341	-3.13143		-3.77656	-4.90166	0.00228747	-0.0154254
-1.92	0.979718	0.985306	3.38466	2.60576		-6.95618	-6.95047	-6.97853	-7.59738		-1.07689	1.89416	-1.95695	0.359489		0.431603	-1.33082	2.86302	3.34083		-0.127775	-0.231562	-2.75004	-3.23422		-3.93521	-5.00102	-0.0958244	-0.12198
-1.91	0.428694	0.42744	2.85483	2.08882		-7.27798	-7.27435	-7.16671	-7.91223		-1.14551	1.96336	-2.04731	0.375293		0.441934	-1.34553	2.9903	3.28287		-0.282709	-0.339138	-2.84747	-3.32997		-4.09672	-5.09892	-0.193101	-0.222933
-1.9	-0.1517	-0.140235	2.27722	1.56897		-7.60406	-7.59572	-7.35705	-8.25614		-1.20995	2.03572	-2.14522	0.383058		0.456321	-1.35649	3.05533	3.22643		-0.432599	-0.452248	-2.95029	-3.42983		-4.27234	-5.17579	-0.286204	-0.331338
-1.89	-0.733211	-0.73195	1.69246	0.975173		-7.93038	-7.92868	-7.5469	-8.59235		-1.27237	2.10304	-2.25507	0.385098		0.458464	-1.36382	3.17615	3.16897		-0.603123	-0.57899	-3.04703	-3.53143		-4.4325	-5.26712	-0.379355	-0.445095
-1.88	-1.33715	-1.33537	1.1206	0.420871		-8.26011	-8.25543	-7.7286	-8.90895		-1.34122	2.18002	-2.35607	0.423206		0.470421	-1.37317	3.28365	3.1385		-0.770563	-0.693527	-3.14483	-3.63861		-4.59806	-5.37352	-0.47164	-0.557425
-1.87	-1.96336	-1.95652	0.501265	-0.168874		-8.58847	-8.58093	-7.91169	-9.24652		-1.4182	2.25086	-2.45284	0.454327		0.484898	-1.37973	3.36941	3.09021		-0.960038	-0.827989	-3.24835	-3.73653		-4.74781	-5.46663	-0.572319	-0.667632
-1.86	-2.58672	-2.59677	-0.089765	-0.760711		-8.91647	-8.91181	-8.07947	-9.57971		-1.49699	2.33028	-2.5317	0.451153		0.493216	-1.38935	3.47351	3.02381		-1.12393	-0.960831	-3.33181	-3.83852		-4.92167	-5.56517	-0.663957	-0.779767
-1.85	-3.22985	-3.24746	-0.729072	-1.4023		-9.24186	-9.24513	-8.23363	-9.91203		-1.57304	2.40648	-2.59802	0.452213		0.495783	-1.39251	3.52763	2.94472		-1.3088	-1.0911	-3.42514	-3.93724		-5.09631	-5.64896	-0.766271	-0.884228
-1.84	-3.89801	-3.90521	-1.38852	-2.02256		-9.56885	-9.57387	-8.37606	-10.2194		-1.6595	2.48329	-2.68806	0.473691		0.501136	-1.39995	3.59414	2.92352		-1.48278	-1.2323	-3.51206	-4.03155		-5.25144	-5.74731	-0.860525	-0.996734
-1.83	-4.57057	-4.56747	-2.12626	-2.68299		-9.89659	-9.89381	-8.53401	-10.5337		-1.74851	2.57353	-2.76286	0.51369		0.500632	-1.40483	3.65204	2.86634		-1.66131	-1.37845	-3.60623	-4.13309		-5.42331	-5.83727	-0.964574	-1.10746
-1.82	-5.23786	-5.23651	-2.77935	-3.34537		-10.2143	-10.2151	-8.69293	-10.8325		-1.8339	2.65787	-2.84989	0.544745		0.505074	-1.39904	3.69716	2.77927		-1.84262	-1.52483	-3.68452	-4.22659		-5.59908	-5.95272	-1.06349	-1.22358
-1.81	-5.91571	-5.92438	-3.48253	-4.0147		-10.5264	-10.5301	-8.84669	-11.1574		-1.91446	2.74649	-2.94926	0.567445		0.497268	-1.39977	3.73398	2.70169		-2.03057	-1.67194	-3.76729	-4.31617		-5.77188	-6.05623	-1.16491	-1.34484
-1.8	-6.60729	-6.60857	-4.19551	-4.702		-10.8345	-10.8411	-8.95923	-11.4652		-2.0014	2.83099	-3.03784	0.601373		0.500617	-1.39715	3.74119	2.63109		-2.21553	-1.82616	-3.8489	-4.40634		-5.96216	-6.14032	-1.2672	-1.45742
-1.79	-7.29497	-7.29927	-4.88494	-5.42879		-11.1394	-11.1429	-9.07661	-11.7565		-2.09006	2.91607	-3.0975	0.627425		0.505309	-1.39748	3.74941	2.53385		-2.39845	-1.98468	-3.92316	-4.48976		-6.12789	-6.236	-1.36571	-1.57208
-1.78	-7.99085	-7.99044	-5.62754	-6.16825		-11.428	-11.4261	-9.19917	-12.0445		-2.17356	2.99485	-3.18389	0.648187		0.494519	-1.39291	3.75084	2.45232		-2.58759	-2.14533	-4.00169	-4.56985		-6.27865	-6.31461	-1.46732	-1.67998
-1.77	-8.68544	-8.68688	-6.31275	-6.90222		-11.7099	-11.7041	-9.28838	-12.3489		-2.2544	3.08298	-3.25116	0.696176		0.486217	-1.39378	3.75958	2.37302		-2.77626	-2.30527	-4.07048	-4.64243		-6.45717	-6.41493	-1.57034	-1.79616
-1.76	-9.38514	-9.38695	-7.04042	-7.62702		-11.9801	-11.9795	-9.40529	-12.6038		-2.34621	3.16543	-3.3356	0.756963		0.481101	-1.39087	3.69378	2.31911		-2.96477	-2.46864	-4.13043	-4.71584		-6.61296	-6.49751	-1.66604	-1.9061
-1.75	-10.086	-10.0828	-7.75216	-8.39866		-12.2411	-12.2418	-9.48775	-12.8709		-2.44118	3.26218	-3.42975	0.781083		0.478898	-1.3748	3.65903	2.23102		-3.13982	-2.63608	-4.19005	-4.79723		-6.77945	-6.57763	-1.76984	-2.01146
-1.74	-10.7813	-10.7773	-8.49451	-9.19119		-12.4884	-12.4908	-9.5681	-13.1085		-2.52075	3.35285	-3.48265	0.795659		0.476572	-1.36829	3.60558	2.16113		-3.31954	-2.80695	-4.24294	-4.86363		-6.93461	-6.66209	-1.87219	-2.11683
-1.73	-11.4665	-11.4618	-9.22695	-9.96678		-12.7205	-12.7218	-9.60602	-13.3623		-2.60361	3.43502	-3.54729	0.812408		0.473769	-1.37264	3.58567	2.07078		-3.49146	-2.97516	-4.29849	-4.92674		-7.07784	-6.7676	-1.96579	-2.22233
-1.72	-12.1472	-12.142	-9.92034	-10.725		-12.9386	-12.9423	-9.65439	-13.5852		-2.69319	3.51686	-3.59944	0.85044		0.46756	-1.36225	3.51965	1.98226		-3.66165	-3.15018	-4.33573	-4.98457		-7.22694	-6.83652	-2.05832	-2.32691
-1.71	-12.8177	-12.8157	-10.6163	-11.4811		-13.1545	-13.1502	-9.74106	-13.7921		-2.77643	3.60184	-3.65917	0.887911		0.452756	-1.35974	3.47868	1.90913		-3.83136	-3.32203	-4.36759	-5.03746		-7.37827	-6.91137	-2.16757	-2.42389
-1.7	-13.4807	-13.4759	-11.3368	-12.2299		-13.3474	-13.344	-9.77541	-13.995		-2.85287	3.68117	-3.73496	0.903554		0.448048	-1.34552	3.42535	1.81349		-4.00656	-3.48532	-4.4009	-5.09585		-7.52052	-6.99186	-2.26752	-2.52477
-1.69	-14.1237	-14.1285	-12.0426	-12.9803		-13.5203	-13.5173	-9.81327	-14.1964		-2.94462	3.76601	-3.81637	0.929226		0.43284	-1.33886	3.35764	1.72194		-4.16292	-3.66136	-4.42583	-5.14375		-7.64826	-7.06052	-2.35211	-2.61823
-1.68	-14.7625	-14.7617	-12.7661	-13.7204		-13.6664	-13.6688	-9.8348	-14.385		-3.02345	3.84726	-3.86969	0.977164		0.437404	-1.32793	3.29048	1.62767		-4.32052	-3.82731	-4.43603	-5.18557		-7.78047	-7.12857	-2.44666	-2.70358
-1.67	-15.3926	-15.3905	-13.442	-14.4559		-13.8113	-13.8116	-9.87369	-14.541		-3.10415	3.92244	-3.92528	1.00158		0.416998	-1.32402	3.24052	1.52641		-4.47409	-3.9856	-4.44786	-5.22571		-7.88564	-7.20107	-2.54271	-2.79905
-1.66	-16.0016	-16.002	-14.0962	-15.1961		-13.9333	-13.9341	-9.87146	-14.703		-3.17902	4.00222	-3.98332	1.03102		0.412174	-1.31155	3.14581	1.43943		-4.62987	-4.1515	-4.46336	-5.25542		-7.98338	-7.26159	-2.63288	-2.88393
-1.65	-16.596	-16.5887	-14.7716	-15.9277		-14.0365	-14.0407	-9.86471	-14.834		-3.25181	4.08325	-4.05252	1.05298		0.408139	-1.30288	3.03435	1.36774		-4.77226	-4.3174	-4.4691	-5.27881		-8.08268	-7.30545	-2.7215	-2.95968
-1.64	-17.1758	-17.1741	-15.41	-16.6588		-14.1187	-14.1295	-9.85644	-14.9479		-3.31726	4.14698	-4.09882	1.09025		0.392108	-1.28841	2.95218	1.24508		-4.90428	-4.4856	-4.46339	-5.29804		-8.17717	-7.33701	-2.81355	-3.0429
-1.63	-17.7349	-17.7367	-16.0555	-17.3971		-14.1959	-14.196	-9.83966	-15.0466		-3.39173	4.2095	-4.15077	1.09959		0.38239	-1.28965	2.88345	1.15248		-5.02712	-4.63144	-4.44661	-5.31375		-8.25299	-7.36729	-2.9011	-3.11372
-1.62	-18.2827	-18.2809	-16.7009	-18.0889		-14.251	-14.2491	-9.82286	-15.1335		-3.4654	4.2801	-4.2036	1.13173		0.377635	-1.27875	2.82212	1.068		-5.15655	-4.7805	-4.43553	-5.32272		-8.31214	-7.40909	-2.97174	-3.18204
-1.61	-18.8118	-18.8022	-17.3096	-18.8059		-14.2861	-14.2803	-9.7858	-15.2076		-3.52941	4.35047	-4.21324	1.12127		0.363216	-1.27014	2.7367	0.975487		-5.27592	-4.92443	-4.41528	-5.32954		-8.37676	-7.4245	-3.05309	-3.24088
-1.6	-19.3091	-19.3078	-17.8708	-19.456		-14.3006	-14.2988	-9.74909	-15.2601		-3.59754	4.41495	-4.24821	1.13743		0.355376	-1.25762	2.64904	0.915866		-5.39342	-5.0705	-4.38126	-5.32829		-8.42996	-7.42721	-3.14341	-3.29539
-1.59	-19.7866	-19.787	-18.4736	-20.0988		-14.2909	-14.2918	-9.69646	-15.3126		-3.66039	4.47751	-4.27594	1.16079		0.342886	-1.24931	2.57097	0.805159		-5.50416	-5.21425	-4.35751	-5.31687		-8.4792	-7.43462	-3.21165	-3.34718
-1.58	-20.237	-20.2436	-19.0237	-20.7056		-14.2735	-14.2744	-9.58778	-15.3422		-3.71945	4.54327	-4.30902	1.15913		0.332001	-1.23643	2.51952	0.70557		-5.61057	-5.35966	-4.32668	-5.30667		-8.50138	-7.42829	-3.28284	-3.40797
-1.57	-20.6708	-20.6788	-19.5644	-21.3195		-14.2376	-14.2368	-9.48115	-15.3606		-3.77916	4.61111	-4.32637	1.20968		0.337059	-1.22327	2.47185	0.630548		-5.71074	-5.48316	-4.29257	-5.28474		-8.52002	-7.41467	-3.35046	-3.45153
-1.56	-21.0886	-21.0885	-20.1282	-21.9004		-14.1744	-14.1737	-9.36927	-15.3276		-3.83936	4.67354	-4.30863	1.22872		0.319662	-1.2187	2.3959	0.576546		-5.79954	-5.61238	-4.24787	-5.25627		-8.52349	-7.39022	-3.40992	-3.49169
-1.55	-21.4788	-21.4789	-20.6354	-22.4563		-14.0962	-14.1032	-9.26679	-15.3107		-3.90156	4.72546	-4.31616	1.24009		0.303867	-1.21471	2.35839	0.495983		-5.87762	-5.72888	-4.1914	-5.22532		-8.51326	-7.36497	-3.46708	-3.5309
-1.54	-21.8375	-21.8372	-21.1118	-22.9561		-14.013	-14.0079	-9.1587	-15.2661		-3.94479	4.78163	-4.30058	1.26139		0.299423	-1.20623	2.28335	0.433341		-5.94963	-5.83829	-4.13177	-5.19087		-8.50094	-7.33915	-3.5146	-3.55927
-1.53	-22.1752	-22.1782	-21.6033	-23.4454		-13.9027	-13.8992	-9.03962	-15.2024		-3.99231	4.82115	-4.31519	1.27267		0.302403	-1.20216	2.23073	0.391209		-6.01233	-5.95053	-4.08743	-5.15545		-8.47672	-7.30718	-3.55896	-3.58888
-1.52	-22.4945	-22.4885	-22.0581	-23.9227		-13.7829	-13.7771	-8.89012	-15.1452		-4.04135	4.87395	-4.30876	1.27687		0.297179	-1.18382	2.15787	0.34037		-6.06793	-6.04735	-4.02565	-5.10888		-8.45084	-7.26496	-3.60292	-3.61412
-1.51	-22.7751	-22.7788	-22.4648	-24.3677		-13.6411	-13.6373	-8.73739	-15.0271		-4.08638	4.9168	-4.28992	1.2764		0.279563	-1.17969	2.13237	0.257305		-6.12319	-6.1474	-3.95788	-5.06189		-8.40082	-7.20865	-3.64531	-3.64904
-1.5	-23.0368	-23.0429	-22.9187	-24.7749		-13.4835	-13.4871	-8.59894	-14.9316		-4.13218	4.95872	-4.27128	1.28276		0.270452	-1.16962	2.09567	0.182722		-6.17237	-6.23257	-3.89405	-5.01465		-8.34498	-7.16637	-3.68768	-3.67932
-1.49	-23.2738	-23.2875	-23.2869	-25.1692		-13.3182	-13.3189	-8.46045	-14.8147		-4.17494	4.99397	-4.25417	1.2786		0.263667	-1.16191	2.06085	0.118347		-6.22004	-6.31065	-3.83618	-4.96611		-8.27575	-7.10714	-3.72456	-3.68738
-1.48	-23.4983	-23.5071	-23.6508	-25.5131		-13.1377	-13.1385	-8.27519	-14.6805		-4.21667	5.03673	-4.23673	1.28278		0.259263	-1.15008	2.01343	0.0668166		-6.25244	-6.39736	-3.76512	-4.91202		-8.19076	-7.04164	-3.75718	-3.69584
-1.47	-23.6979	-23.6992	-23.9788	-25.8365		-12.952	-12.9486	-8.08553	-14.5314		-4.25346	5.08347	-4.20446	1.28532		0.247111	-1.14779	2.01811	0.0328606		-6.28368	-6.46366	-3.703	-4.84724		-8.09052	-6.9713	-3.7767	-3.70391
-1.46	-23.8729	-23.8681	-24.3146	-26.1367		-12.7488	-12.7461	-7.86619	-14.3646		-4.29102	5.11856	-4.13305	1.29874		0.230889	-1.13729	1.99768	-0.0242318		-6.32117	-6.51784	-3.63494	-4.79096		-7.98097	-6.89851	-3.79635	-3.70442
-1.45	-24.0238	-24.0208	-24.618	-26.4076		-12.5314	-12.5351	-7.64862	-14.1972		-4.33046	5.15301	-4.07133	1.30577		0.225647	-1.13057	1.97842	-0.0984786		-6.34352	-6.56991	-3.56771	-4.73036		-7.88023	-6.82427	-3.81078	-3.70194
-1.44	-24.1577	-24.1541	-24.9042	-26.6208		-12.3184	-12.3245	-7.42109	-14.005		-4.36324	5.19087	-4.03288	1.3431		0.220628	-1.12725	1.94858	-0.131177		-6.36288	-6.62525	-3.48955	-4.662		-7.75201	-6.73729	-3.822	-3.70531
-1.43	-24.2698	-24.2608	-25.1731	-26.8022		-12.0889	-12.0909	-7.17673	-13.8007		-4.39236	5.22004	-3.96865	1.3485		0.213575	-1.11878	1.97158	-0.163532		-6.37489	-6.66084	-3.40743	-4.58421		-7.63557	-6.6261	-3.83261	-3.70039
-1.42	-24.354	-24.3529	-25.4073	-26.9915		-11.8491	-11.8558	-6.93751	-13.576		-4.4267	5.24631	-3.89226	1.3526		0.206574	-1.11429	1.99845	-0.211835		-6.37062	-6.69548	-3.33066	-4.50215		-7.48482	-6.52584	-3.82985	-3.68737
-1.41	-24.4165	-24.417	-25.6293	-27.1384		-11.5999	-11.6031	-6.70593	-13.3262		-4.45393	5.27262	-3.83091	1.36058		0.20081	-1.10395	2.00386	-0.250201		-6.37564	-6.71288	-3.25872	-4.42315		-7.3416	-6.42702	-3.82974	-3.67602
-1.4	-24.4652	-24.4667	-25.8649	-27.2398		-11.3449	-11.348	-6.42506	-13.1059		-4.47735	5.29667	-3.76362	1.35131		0.199068	-1.09435	2.03163	-0.277898		-6.35978	-6.72314	-3.18249	-4.33506		-7.18482	-6.31067	-3.82582	-3.66652
-1.39	-24.4925	-24.4935	-26.0629	-27.3223		-11.0859	-11.0819	-6.18602	-12.8663		-4.49626	5.32309	-3.7003	1.35958		0.180003	-1.08397	2.06374	-0.317283		-6.347	-6.72471	-3.10441	-4.2477		-7.04231	-6.21389	-3.81337	-3.64912
-1.38	-24.5166	-24.5152	-26.2214	-27.4226		-10.8136	-10.8116	-5.89876	-12.5994		-4.51911	5.33839	-3.62291	1.38853		0.175952	-1.07575	2.08438	-0.356937		-6.33528	-6.73162	-3.02524	-4.16179		-6.87149	-6.0942	-3.79787	-3.63185
-1.37	-24.5113	-24.5141	-26.3576	-27.4998		-10.536	-10.532	-5.62178	-12.3376		-4.53263	5.36088	-3.54075	1.39098		0.172914	-1.07202	2.11966	-0.40839		-6.32032	-6.72453	-2.94808	-4.06639		-6.70954	-5.96514	-3.79374	-3.61272
-1.36	-24.4942	-24.4939	-26.4541	-27.5153		-10.2546	-10.2523	-5.3298	-12.0719		-4.55139	5.38023	-3.45214	1.38963		0.165602	-1.05973	2.16637	-0.413063		-6.30005	-6.70629	-2.86435	-3.97196		-6.52852	-5.82578	-3.77367	-3.58872
-1.35	-24.4654	-24.4643	-26.5661	-27.4642		-9.96714	-9.96612	-5.0586	-11.773		-4.57258	5.39514	-3.38115	1.39956		0.166039	-1.05274	2.19252	-0.427019		-6.28096	-6.68881	-2.7782	-3.87827		-6.35112	-5.70624	-3.75281	-3.5635
-1.34	-24.4163	-24.4114	-26.6256	-27.4231		-9.67105	-9.67305	-4.74461	-11.4559		-4.58778	5.41893	-3.31962	1.44083		0.150303	-1.04732	2.25313	-0.446845		-6.2611	-6.67696	-2.69608	-3.79261		-6.1628	-5.58822	-3.7244	-3.53868
-1.33	-24.3551	-24.3513	-26.6723	-27.3299		-9.37426	-9.38024	-4.45723	-11.1416		-4.60079	5.43633	-3.24197	1.48559		0.129877	-1.03576	2.31729	-0.426569		-6.23083	-6.64717	-2.62072	-3.6929		-5.97047	-5.4702	-3.69563	-3.50893
-1.32	-24.2794	-24.2745	-26.7229	-27.233		-9.08037	-9.0793	-4.17162	-10.828		-4.61547	5.44372	-3.17569	1.52828		0.128741	-1.02573	2.38224	-0.428049		-6.20724	-6.6113	-2.53667	-3.59996		-5.75718	-5.34009	-3.66732	-3.48045
-1.31	-24.2011	-24.1987	-26.7526	-27.155		-8.7748	-8.7772	-3.84823	-10.5289		-4.62634	5.45093	-3.08174	1.53792		0.117575	-1.01434	2.46068	-0.431923		-6.17414	-6.57137	-2.45594	-3.50449		-5.55566	-5.20698	-3.64173	-3.45883
-1.3	-24.1067	-24.1023	-26.7136	-27.0419		-8.47778	-8.47312	-3.54522	-10.1831		-4.63327	5.46095	-2.97224	1.56464		0.117119	-1.00395	2.53069	-0.436338		-6.13709	-6.5413	-2.37928	-3.41241		-5.34878	-5.09792	-3.6183	-3.42911
-1.29	-24.0034	-24.0051	-26.6833	-26.8908		-8.17116	-8.1696	-3.24991	-9.84331		-4.65555	5.47554	-2.89896	1.58427		0.101201	-0.993323	2.62168	-0.455936		-6.10207	-6.48815	-2.29714	-3.31969		-5.15546	-4.97179	-3.58906	-3.40349
-1.28	-23.8913	-23.8984	-26.6918	-26.7168		-7.87092	-7.86344	-2.93983	-9.54086		-4.6617	5.49066	-2.80595	1.62593		0.0918092	-0.989666	2.7482	-0.446528		-6.06719	-6.44457	-2.22571	-3.23044		-4.95318	-4.85656	-3.55672	-3.37327
-1.27	-23.7857	-23.7864	-26.5906	-26.5483		-7.56329	-7.56022	-2.63123	-9.20503		-4.67322	5.49873	-2.68996	1.6811		0.0675945	-0.973557	2.83559	-0.448993		-6.04165	-6.40063	-2.14962	-3.13486		-4.73607	-4.73281	-3.51514	-3.35175
-1.26	-23.6605	-23.6658	-26.5306	-26.3862		-7.26023	-7.25229	-2.33584	-8.88821		-4.67521	5.50843	-2.60305	1.68941		0.0562349	-0.959155	2.90865	-0.44862		-6.00943	-6.34794	-2.0807	-3.04336		-4.52997	-4.60298	-3.48421	-3.32123
-1.25	-23.5352	-23.5329	-26.4462	-26.1724		-6.95765	-6.95303	-2.02484	-8.5624		-4.68843	5.51568	-2.51519	1.72346		0.0417412	-0.95502	3.02669	-0.439629		-5.96798	-6.28906	-2.00128	-2.94695		-4.31317	-4.4903	-3.44959	-3.29214
-1.24	-23.403	-23.4006	-26.3516	-25.9936		-6.64594	-6.6489	-1.74564	-8.23895		-4.69203	5.51754	-2.39354	1.74282		0.0387463	-0.93575	3.12087	-0.463004		-5.92591	-6.22758	-1.92134	-2.86062		-4.0802	-4.3593	-3.41475	-3.25791
-1.23	-23.2678	-23.2754	-26.2465	-25.796		-6.34396	-6.35038	-1.4249	-7.88714		-4.69513	5.51375	-2.30032	1.78333		0.0227376	-0.923771	3.1994	-0.441608		-5.8845	-6.16199	-1.8456	-2.76622		-3.86533	-4.22516	-3.37197	-3.23118
-1.22	-23.1354	-23.1359	-26.1224	-25.5779		-6.04256	-6.04737	-1.13816	-7.56123		-4.70219	5.52427	-2.21802	1.85338		-0.000670484	-0.907716	3.25856	-0.417077		-5.84638	-6.0895	-1.77086	-2.67165		-3.65594	-4.11232	-3.32828	-3.20893
-1.21	-23.006	-23.001	-25.9514	-25.3167		-5.74557	-5.75059	-0.829672	-7.21648		-4.71782	5.53292	-2.1142	1.90482		-0.0195012	-0.887283	3.3586	-0.391905		-5.80168	-6.01538	-1.69156	-2.57702		-3.45633	-3.99725	-3.29409	-3.17964
-1.2	-22.8676	-22.8627	-25.7824	-25.0538		-5.44995	-5.44707	-0.54906	-6.85299		-4.72202	5.53953	-2.01284	1.95316		-0.0247168	-0.877625	3.47981	-0.360366		-5.75792	-5.93672	-1.61866	-2.4848		-3.25591	-3.87315	-3.2501	-3.15283
-1.19	-22.7331	-22.7319	-25.5875	-24.8016		-5.1563	-5.15448	-0.259475	-6.53095		-4.72058	5.53982	-1.92094	2.03133		-0.0441957	-0.861702	3.5887	-0.316791		-5.72772	-5.87129	-1.54425	-2.38727		-3.04793	-3.75267	-3.21076	-3.12904
-1.18	-22.6015	-22.601	-25.4419	-24.5126		-4.85115	-4.85884	0.0155188	-6.20332		-4.72758	5.54908	-1.87465	2.08477		-0.0582237	-0.840957	3.67927	-0.290487		-5.69022	-5.80576	-1.46982	-2.2961		-2.84234	-3.63283	-3.1716	-3.10298
-1.17	-22.4619	-22.4701	-25.2182	-24.2229		-4.55221	-4.54904	0.291206	-5.86766		-4.7414	5.55749	-1.78021	2.15268		-0.0789718	-0.82799	3.78119	-0.23809		-5.65366	-5.7404	-1.39078	-2.20445		-2.62395	-3.51789	-3.13345	-3.07619
-1.16	-22.3195	-22.3326	-25.0307	-23.9713		-4.25688	-4.25608	0.577816	-5.545		-4.74555	5.57451	-1.73673	2.2252		-0.0930034	-0.808845	3.84548	-0.218804		-5.60851	-5.67781	-1.324	-2.11453		-2.44073	-3.40461	-3.09693	-3.04777
-1.15	-22.1898	-22.1891	-24.8099	-23.6648		-3.96645	-3.96104	0.813042	-5.21031		-4.75702	5.58409	-1.66526	2.28366		-0.114524	-0.793012	3.95989	-0.209057		-5.5715	-5.61171	-1.25744	-2.02525		-2.25611	-3.27213	-3.06034	-3.01876
-1.14	-22.0605	-22.0658	-24.5659	-23.3903		-3.67366	-3.67903	1.06114	-4.9037		-4.76729	5.59183	-1.57986	2.3529		-0.123067	-0.775926	4.08373	-0.159654		-5.53662	-5.54985	-1.18001	-1.93818		-2.07626	-3.1581	-3.0211	-3.00098
-1.13	-21.9363	-21.9312	-24.3512	-23.1045		-3.39257	-3.39477	1.28927	-4.57096		-4.77291	5.60936	-1.52126	2.43063		-0.146399	-0.751596	4.17647	-0.105734		-5.50293	-5.4941	-1.10694	-1.85319		-1.89269	-3.06116	-2.99046	-2.98681
-1.12	-21.8124	-21.8044	-24.1274	-22.8321		-3.11297	-3.11244	1.52047	-4.25061		-4.7827	5.62047	-1.48818	2.48871		-0.168925	-0.729917	4.26024	-0.0551822		-5.46552	-5.43192	-1.03638	-1.76868		-1.72559	-2.95852	-2.95409	-2.96357
-1.11	-21.69	-21.6872	-23.8982	-22.5392		-2.82909	-2.83776	1.70196	-3.92655		-4.79685	5.63153	-1.42778	2.55229		-0.184528	-0.709311	4.35158	-0.0185145		-5.42669	-5.36029	-0.959909	-1.67128		-1.5373	-2.88168	-2.91732	-2.94884
-1.1	-21.5564	-21.5569	-23.6325	-22.2396		-2.5568	-2.55579	1.91741	-3.61295		-4.80612	5.64241	-1.38411	2.62795		-0.205111	-0.685942	4.47229	0.0138017		-5.38903	-5.29652	-0.879882	-1.58036		-1.37298	-2.76843	-2.89118	-2.92871
-1.09	-21.4409	-21.4377	-23.371	-21.9315		-2.28304	-2.28089	2.13016	-3.29166		-4.82084	5.64868	-1.35043	2.68044		-0.238993	-0.66376	4.55147	0.0623993		-5.34758	-5.2391	-0.800706	-1.49477		-1.19987	-2.65429	-2.86151	-2.91198
-1.08	-21.318	-21.3147	-23.1155	-21.6443		-2.01103	-2.01188	2.30144	-2.99811		-4.83417	5.66004	-1.31522	2.72003		-0.263713	-0.6358	4.62709	0.102641		-5.31136	-5.17761	-0.723568	-1.40966		-1.0486	-2.54871	-2.83367	-2.89092
-1.07	-21.203	-21.1956	-22.8419	-21.3892		-1.7431	-1.73822	2.49641	-2.7206		-4.85362	5.67228	-1.28692	2.79967		-0.288155	-0.605161	4.70782	0.126019		-5.28542	-5.12722	-0.652618	-1.32529		-0.892959	-2.44848	-2.80699	-2.87299
-1.06	-21.0983	-21.1004	-22.5943	-21.1132		-1.47741	-1.46884	2.67169	-2.423		-4.86718	5.68833	-1.26807	2.87642		-0.30855	-0.594694	4.75538	0.157839		-5.26027	-5.0681	-0.574498	-1.23529		-0.740655	-2.3159	-2.78576	-2.85371
-1.05	-20.9913	-20.9963	-22.2744	-20.8481		-1.21592	-1.21031	2.84718	-2.16546		-4.88527	5.70959	-1.22518	2.95358		-0.32962	-0.560462	4.8559	0.194572		-5.23384	-5.02581	-0.500371	-1.14847		-0.583083	-2.19721	-2.75697	-2.83399
-1.04	-20.8979	-20.9038	-22.0303	-20.5587		-0.952682	-0.955891	3.02212	-1.86396		-4.90641	5.72449	-1.21559	3.03766		-0.355098	-0.543703	4.92085	0.204701		-5.20289	-4.98327	-0.426108	-1.07351		-0.424236	-2.07909	-2.73447	-2.81456
-1.03	-20.8016	-20.8075	-21.7711	-20.2706		-0.693246	-0.704296	3.17889	-1.57654		-4.92695	5.74248	-1.22095	3.11821		-0.376612	-0.527094	4.96772	0.207537		-5.16883	-4.93194	-0.34144	-0.989602		-0.303898	-1.95801	-2.71724	-2.7958
-1.02	-20.6981	-20.708	-21.5115	-20.0035		-0.438683	-0.443901	3.30275	-1.29104		-4.9464	5.76505	-1.20721	3.18435		-0.399716	-0.507806	5.01328	0.221606		-5.13518	-4.88593	-0.264516	-0.907976		-0.185817	-1.84419	-2.69811	-2.78602
-1.01	-20.6	-20.5964	-21.2656	-19.7687		-0.188038	-0.187746	3.4374	-1.00189		-4.96318	5.78831	-1.23703	3.24526		-0.410909	-0.486021	5.04364	0.244187		-5.10824	-4.83221	-0.184073	-0.821838		-0.0482012	-1.74136	-2.66786	-2.7782
-1	-20.5119	-20.501	-20.969	-19.5026		0.0545464	0.0633653	3.59436	-0.727946		-4.98769	5.81347	-1.22467	3.31148		-0.428988	-0.468161	5.10162	0.246599		-5.06949	-4.80143	-0.0957997	-0.743379		0.0611714	-1.62148	-2.65045	-2.76806
-0.99	-20.4166	-20.4189	-20.7431	-19.2616		0.300968	0.303842	3.74884	-0.486634		-5.01079	5.829	-1.23319	3.37482		-0.448239	-0.451984	5.13502	0.2534		-5.04133	-4.7614	-0.0247931	-0.658377		0.181376	-1.47974	-2.63134	-2.76247
-0.98	-20.3327	-20.3341	-20.4525	-19.0144		0.541912	0.53698	3.86361	-0.233682		-5.0264	5.85295	-1.23583	3.4287		-0.46529	-0.437063	5.20188	0.270051		-5.00537	-4.71627	0.0602172	-0.575214		0.283579	-1.35265	-2.62166	-2.75538
-0.97	-20.2505	-20.2443	-20.2277	-18.7721		0.772964	0.769769	4.01373	0.00923431		-5.044	5.88057	-1.24624	3.49236		-0.47606	-0.420038	5.20942	0.268847		-4.96711	-4.67669	0.141304	-0.498925		0.388492	-1.24082	-2.61622	-2.74947
-0.96	-20.1638	-20.1608	-19.9615	-18.5396		0.997198	1.00087	4.12871	0.246861		-5.07035	5.8994	-1.2782	3.53519		-0.49706	-0.404775	5.21932	0.229037		-4.92599	-4.63174	0.222706	-0.422097		0.496145	-1.11273	-2.59532	-2.74309
-0.95	-20.0781	-20.0731	-19.7089	-18.3191		1.23035	1.2233	4.20464	0.506809		-5.09621	5.92728	-1.30897	3.6099		-0.516643	-0.382426	5.205	0.208752		-4.88488	-4.59077	0.310151	-0.344494		0.590702	-0.997195	-2.58754	-2.7407
-0.94	-20.0013	-19.9989	-19.4523	-18.1126		1.45049	1.44389	4.32788	0.759687		-5.12579	5.9578	-1.32124	3.66367		-0.531778	-0.372192	5.25496	0.187008		-4.8495	-4.55369	0.390398	-0.269889		0.686025	-0.876734	-2.57917	-2.73341
-0.93	-19.9251	-19.9244	-19.1904	-17.8847		1.66078	1.66004	4.44421	1.00876		-5.15673	5.9869	-1.34762	3.71201		-0.553297	-0.349169	5.27814	0.121391		-4.81206	-4.51597	0.462074	-0.186098		0.780817	-0.75493	-2.57536	-2.72901
-0.92	-19.8388	-19.8431	-18.9557	-17.687		1.87352	1.87104	4.54946	1.26111		-5.18006	6.01143	-1.37615	3.75143		-0.577124	-0.330824	5.30363	0.0568241		-4.76884	-4.47931	0.537183	-0.110004		0.878309	-0.611801	-2.56313	-2.71962
-0.91	-19.7644	-19.7616	-18.7031	-17.5242		2.08079	2.08708	4.62675	1.4867		-5.20547	6.03164	-1.4253	3.78714		-0.590295	-0.313134	5.30738	-0.00495792		-4.73046	-4.44908	0.615106	-0.0376606		0.954969	-0.477278	-2.55777	-2.7148
-0.9	-19.6887	-19.6965	-18.4559	-17.3631		2.27517	2.2774	4.68989	1.74045		-5.23178	6.05219	-1.48934	3.85485		-0.604082	-0.300616	5.35689	-0.0514698		-4.69576	-4.40613	0.701407	0.0345391		1.0421	-0.339844	-2.5576	-2.70169
-0.89	-19.6161	-19.6219	-18.2582	-17.1492		2.46864	2.47534	4.74965	1.96824		-5.26114	6.08284	-1.53195	3.92627		-0.619117	-0.27739	5.30937	-0.0962595		-4.65122	-4.36522	0.779124	0.109697		1.11253	-0.20507	-2.55455	-2.6903
-0.88	-19.5447	-19.5412	-18.055	-17.022		2.66489	2.67157	4.80097	2.16187		-5.29169	6.11131	-1.60759	3.96377		-0.635016	-0.263879	5.29264	-0.193846		-4.60279	-4.32864	0.86118	0.189575		1.17564	-0.060297	-2.55215	-2.67811
-0.87	-19.4621	-19.4643	-17.8496	-16.8729		2.84842	2.85117	4.87616	2.36972		-5.31508	6.13896	-1.64374	3.99511		-0.656325	-0.251922	5.26124	-0.280567		-4.54711	-4.28731	0.950234	0.275286		1.23147	0.0802184	-2.54096	-2.67835
-0.86	-19.392	-19.3856	-17.6583	-16.7113		3.03395	3.03482	4.90624	2.58975		-5.33716	6.1632	-1.73834	4.04322		-0.666839	-0.227182	5.16932	-0.359956		-4.51055	-4.23869	1.02728	0.356796		1.28686	0.19341	-2.53848	-2.67736
-0.85	-19.3136	-19.3139	-17.427	-16.5508		3.21375	3.21385	4.93455	2.80103		-5.37383	6.1911	-1.83035	4.06441		-0.67755	-0.215514	5.14212	-0.44742		-4.46709	-4.20417	1.09951	0.429992		1.35463	0.326192	-2.52606	-2.68229
-0.84	-19.2327	-19.2303	-17.1953	-16.4269		3.39071	3.3876	4.95948	2.96791		-5.40175	6.22703	-1.89984	4.08798		-0.70161	-0.195315	5.08638	-0.58523		-4.41647	-4.16336	1.17471	0.505724		1.41321	0.454794	-2.52151	-2.67837
-0.83	-19.1463	-19.1473	-16.9461	-16.2855		3.55323	3.54978	5.01581	3.14992		-5.43084	6.25451	-1.95016	4.09318		-0.717988	-0.178879	5.07956	-0.690216		-4.36768	-4.12387	1.25215	0.579504		1.46534	0.593726	-2.51491	-2.68059
-0.82	-19.0674	-19.075	-16.7985	-16.1396		3.71273	3.71027	5.05467	3.33714		-5.45834	6.28716	-2.02514	4.1141		-0.736263	-0.17367	5.02498	-0.781533		-4.32262	-4.08311	1.31898	0.659297		1.5234	0.723329	-2.51103	-2.66918
-0.81	-18.9897	-18.9881	-16.6433	-16.0264		3.86945	3.86981	5.08035	3.52833		-5.49002	6.31401	-2.11734	4.13136		-0.746201	-0.152401	4.98289	-0.873079		-4.26949	-4.04686	1.3941	0.738646		1.58775	0.863124	-2.50613	-2.65581
-0.8	-18.9021	-18.8979	-16.462	-15.9057		4.03016	4.02986	5.10141	3.68127		-5.51854	6.35122	-2.21905	4.12944		-0.756493	-0.137314	4.89409	-1.00285		-4.20987	-3.99684	1.46588	0.821775		1.65398	0.991611	-2.49928	-2.65014
-0.79	-18.8253	-18.8237	-16.3332	-15.7655		4.18144	4.1839	5.09988	3.85951		-5.55529	6.38129	-2.3465	4.10932		-0.779266	-0.123078	4.80733	-1.09852		-4.15451	-3.95176	1.53441	0.894493		1.70852	1.11174	-2.49135	-2.6384
-0.78	-18.7382	-18.7432	-16.1712	-15.6394		4.32397	4.32626	5.12626	4.00958		-5.58885	6.41884	-2.42826	4.12541		-0.786608	-0.114824	4.72689	-1.1974		-4.09883	-3.90596	1.60578	0.9717		1.75447	1.2238	-2.47928	-2.63555
-0.77	-18.6447	-18.6454	-16.0554	-15.507		4.46624	4.46564	5.118	4.1931		-5.62957	6.45224	-2.54117	4.1043		-0.796386	-0.0958645	4.60661	-1.32199		-4.04896	-3.85834	1.66947	1.04565		1.80341	1.35706	-2.47062	-2.63197
-0.76	-18.5496	-18.5495	-15.9393	-15.3896		4.59493	4.59948	5.11987	4.32618		-5.65846	6.47947	-2.65396	4.0941		-0.812873	-0.0848878	4.57407	-1.44557		-3.98471	-3.81018	1.73058	1.12435		1.84453	1.46879	-2.4665	-2.63025
-0.75	-18.4524	-18.4522	-15.8089	-15.2442		4.73237	4.73587	5.09176	4.49105		-5.69053	6.50548	-2.76433	4.09294		-0.829877	-0.0773153	4.47182	-1.53949		-3.93252	-3.75809	1.7903	1.20865		1.88431	1.5706	-2.45683	-2.62663
-0.74	-18.3435	-18.3377	-15.6415	-15.1576		4.86168	4.86517	5.08025	4.61385		-5.72201	6.53928	-2.87712	4.08455		-0.839242	-0.0610704	4.41305	-1.65984		-3.88338	-3.71153	1.85357	1.28143		1.92302	1.68277	-2.45064	-2.63042
-0.73	-18.2439	-18.2379	-15.4886	-15.0616		4.98469	4.9815	5.03273	4.75955		-5.75301	6.57465	-3.00044	4.0791		-0.846928	-0.0530676	4.30583	-1.75421		-3.82973	-3.66369	1.90661	1.35124		1.95447	1.79542	-2.43922	-2.62215
-0.72	-18.1314	-18.1371	-15.3719	-14.9656		5.10368	5.10401	4.99726	4.89219		-5.77313	6.61125	-3.10508	4.05243		-0.858106	-0.048587	4.23016	-1.87068		-3.77671	-3.60187	1.95495	1.42467		1.99386	1.92543	-2.43315	-2.61994
-0.71	-18.0224	-18.0296	-15.2692	-14.8721		5.22819	5.22555	4.98483	5.02545		-5.8134	6.64433	-3.248	4.02236		-0.854291	-0.0404264	4.13717	-2.01561		-3.72202	-3.55	1.99628	1.49894		2.01907	2.02541	-2.42418	-2.62113
-0.7	-17.9088	-17.9165	-15.1224	-14.781		5.3466	5.33887	4.96311	5.16111		-5.84821	6.67513	-3.36978	4.02255		-0.860411	-0.0425219	4.00357	-2.11721		-3.67141	-3.50363	2.03462	1.57737		2.04632	2.13327	-2.4213	-2.61345
-0.69	-17.8003	-17.8019	-14.984	-14.6858		5.45151	5.44802	4.9264	5.2825		-5.87499	6.70243	-3.47976	3.99053		-0.858884	-0.0349336	3.90268	-2.22669		-3.6263	-3.44748	2.06651	1.64799		2.07516	2.23571	-2.42181	-2.60505
-0.68	-17.6824	-17.676	-14.8329	-14.5923		5.55353	5.55141	4.87112	5.38818		-5.90618	6.73147	-3.58928	3.94695		-0.868574	-0.0356446	3.77988	-2.3177		-3.57376	-3.39688	2.10451	1.71264		2.10231	2.32495	-2.42097	-2.602
-0.67	-17.5517	-17.5511	-14.7265	-14.5081		5.65674	5.65252	4.82579	5.52247		-5.93932	6.76034	-3.69061	3.90976		-0.8534	-0.0355396	3.61577	-2.4117		-3.51853	-3.33968	2.13186	1.78619		2.14648	2.42015	-2.41564	-2.5941
-0.66	-17.4242	-17.4155	-14.6575	-14.4127		5.75473	5.75262	4.79932	5.62454		-5.9681	6.79081	-3.80914	3.8694		-0.862272	-0.042632	3.53424	-2.53044		-3.4503	-3.28181	2.17342	1.85185		2.17566	2.49323	-2.41297	-2.58685
-0.65	-17.2856	-17.2882	-14.5536	-14.3026		5.84551	5.85404	4.7595	5.71747		-5.99432	6.82168	-3.89971	3.82891		-0.864172	-0.0456316	3.41407	-2.61482		-3.39778	-3.22631	2.20146	1.91581		2.20466	2.56929	-2.40525	-2.58318
-0.64	-17.1422	-17.1451	-14.4485	-14.1804		5.93699	5.9415	4.71665	5.80478		-6.02508	6.85113	-4.03061	3.78746		-0.848479	-0.047152	3.3023	-2.70585		-3.34692	-3.17965	2.22534	1.97053		2.24438	2.63682	-2.39564	-2.56976
-0.63	-17.0048	-17.0074	-14.306	-14.0746		6.02767	6.02726	4.68934	5.87341		-6.05113	6.88329	-4.13261	3.73672		-0.847283	-0.0435194	3.19303	-2.80111		-3.3031	-3.13397	2.2449	2.03386		2.26979	2.69163	-2.38627	-2.5621
-0.62	-16.8498	-16.8527	-14.1697	-13.9918		6.12019	6.11451	4.66334	5.95762		-6.071	6.90679	-4.26148	3.68139		-0.847392	-0.0517453	3.07374	-2.90443		-3.25067	-3.07636	2.27039	2.09603		2.28844	2.76554	-2.39171	-2.56229
-0.61	-16.7033	-16.705	-14.0345	-13.864		6.1957	6.19514	4.61492	6.05665		-6.10132	6.92922	-4.3865	3.66625		-0.846247	-0.0621087	2.95639	-2.95577		-3.21213	-3.02498	2.28713	2.15544		2.30514	2.81646	-2.38701	-2.55342
-0.6	-16.5611	-16.5513	-13.9284	-13.7381		6.27888	6.27782	4.57198	6.15364		-6.13199	6.95128	-4.49013	3.64869		-0.846321	-0.0700073	2.8667	-3.00296		-3.17182	-2.96575	2.29844	2.21285		2.32798	2.8815	-2.37296	-2.54832
-0.59	-16.3978	-16.3989	-13.79	-13.6443		6.35547	6.35705	4.5263	6.25612		-6.1542	6.98189	-4.6199	3.58669		-0.825058	-0.0747944	2.72705	-3.08849		-3.12912	-2.91558	2.31157	2.26468		2.35904	2.94932	-2.37461	-2.54171
-0.58	-16.2409	-16.2419	-13.6876	-13.5614		6.43108	6.43274	4.45383	6.33118		-6.17346	6.99403	-4.74151	3.51694		-0.813696	-0.0829998	2.5602	-3.168		-3.08162	-2.85946	2.32297	2.31457		2.36569	2.98988	-2.37232	-2.52631
-0.57	-16.0835	-16.0763	-13.5438	-13.3953		6.496	6.49591	4.41659	6.41981		-6.19884	7.01294	-4.85119	3.44646		-0.815566	-0.100054	2.43775	-3.24808		-3.03674	-2.81188	2.33709	2.37004		2.38382	3.03547	-2.36636	-2.51604
-0.56	-15.9056	-15.9084	-13.4173	-13.2568		6.56146	6.55829	4.3713	6.50082		-6.2127	7.03156	-5.00817	3.37716		-0.797136	-0.105831	2.33566	-3.29937		-3.00528	-2.75393	2.33796	2.41695		2.40336	3.07375	-2.37333	-2.51146
-0.55	-15.7338	-15.74	-13.2907	-13.1358		6.62198	6.62066	4.33925	6.58282		-6.2319	7.05977	-5.12619	3.33085		-0.785778	-0.112291	2.18856	-3.32904		-2.96863	-2.70768	2.33391	2.46035		2.41744	3.08747	-2.36729	-2.50631
-0.54	-15.5616	-15.5685	-13.1768	-13.0408		6.68386	6.67737	4.33122	6.65741		-6.26082	7.07956	-5.24261	3.23558		-0.772611	-0.115075	2.07992	-3.40134		-2.92931	-2.66665	2.32628	2.50058		2.43835	3.14422	-2.36415	-2.49357
-0.53	-15.3837	-15.3778	-13.0099	-12.9317		6.73796	6.73514	4.28595	6.73712		-6.27904	7.10777	-5.33287	3.17362		-0.760097	-0.130698	1.95253	-3.46214		-2.8918	-2.62608	2.32715	2.54155		2.44933	3.19083	-2.36748	-2.48313
-0.52	-15.1992	-15.1987	-12.8608	-12.8138		6.79416	6.78643	4.27983	6.80146		-6.29676	7.12677	-5.4224	3.11322		-0.746453	-0.155379	1.8378	-3.53533		-2.85344	-2.58744	2.32654	2.58219		2.46809	3.21687	-2.36521	-2.46497
-0.51	-15.0176	-15.0143	-12.6911	-12.6943		6.83995	6.83698	4.26957	6.87512		-6.31289	7.13537	-5.51469	3.04484		-0.724901	-0.178372	1.70386	-3.58223		-2.81959	-2.5491	2.31484	2.61337		2.48003	3.22805	-2.36259	-2.44754
-0.5	-14.8297	-14.8203	-12.5229	-12.5617		6.87663	6.88167	4.26706	6.96739		-6.33222	7.15733	-5.60113	3.00291		-0.707301	-0.201146	1.58328	-3.61918		-2.77997	-2.50834	2.29878	2.6486		2.50248	3.23819	-2.35675	-2.42918
-0.49	-14.6326	-14.6311	-12.375	-12.4211		6.91912	6.927	4.27891	7.04236		-6.34281	7.17892	-5.68489	2.95745		-0.686219	-0.218614	1.48133	-3.6615		-2.74829	-2.47059	2.29478	2.68226		2.5187	3.26053	-2.35635	-2.41434
-0.48	-14.427	-14.4302	-12.2248	-12.2646		6.95954	6.96516	4.26924	7.10099		-6.35068	7.18871	-5.75259	2.89779		-0.66797	-0.239167	1.38224	-3.69372		-2.72045	-2.4321	2.2794	2.71356		2.5244	3.28042	-2.34985	-2.40498
-0.47	-14.227	-14.23	-12.0657	-12.1228		6.99936	7.00475	4.27736	7.19383		-6.37181	7.19327	-5.84025	2.86006		-0.643389	-0.255421	1.26088	-3.75264		-2.68759	-2.40382	2.2768	2.72885		2.53146	3.28359	-2.35198	-2.39059
-0.46	-14.0224	-14.0226	-11.9056	-11.9424		7.0384	7.03885	4.28766	7.27321		-6.38678	7.20835	-5.94109	2.80583		-0.624277	-0.268383	1.14955	-3.776		-2.65283	-2.37606	2.26395	2.75558		2.53543	3.29432	-2.34691	-2.37731
-0.45	-13.8163	-13.8169	-11.7146	-11.7748		7.06417	7.07327	4.32777	7.37034		-6.39803	7.22638	-5.97808	2.77238		-0.607995	-0.284437	1.02423	-3.76826		-2.63065	-2.35481	2.24867	2.77361		2.55857	3.30587	-2.34395	-2.35797
-0.44	-13.6125	-13.6102	-11.5341	-11.6548		7.10623	7.10987	4.35062	7.43298		-6.41646	7.23054	-6.06077	2.7159		-0.599769	-0.299598	0.919395	-3.81129		-2.60763	-2.33793	2.23212	2.78999		2.56506	3.29762	-2.34048	-2.34089
-0.43	-13.3902	-13.3997	-11.3492	-11.499		7.13356	7.13614	4.34432	7.50189		-6.41665	7.2439	-6.12668	2.66613		-0.573305	-0.317767	0.792942	-3.84606		-2.58818	-2.314	2.20881	2.80415		2.57905	3.29319	-2.33851	-2.32187
-0.42	-13.18	-13.1858	-11.1565	-11.308		7.15227	7.15894	4.37638	7.55423		-6.42117	7.24959	-6.16053	2.64068		-0.561129	-0.338977	0.6937	-3.85052		-2.5643	-2.28975	2.19273	2.81966		2.57677	3.27578	-2.34212	-2.31015
-0.41	-12.9664	-12.9705	-10.9575	-11.1412		7.17262	7.17591	4.42715	7.59406		-6.43316	7.26125	-6.20578	2.60223		-0.53534	-0.362665	0.607132	-3.88782		-2.52959	-2.27473	2.17953	2.82964		2.59364	3.28009	-2.34015	-2.28572
-0.4	-12.7424	-12.7498	-10.7449	-10.9763		7.18854	7.18628	4.45685	7.65597		-6.44193	7.26565	-6.22743	2.56961		-0.527818	-0.376282	0.518511	-3.89567		-2.50369	-2.25794	2.16389	2.8356		2.60932	3.28401	-2.33913	-2.2592
-0.39	-12.5241	-12.5213	-10.5342	-10.7955		7.20452	7.20097	4.50412	7.71607		-6.45652	7.27512	-6.26773	2.55378		-0.501387	-0.392004	0.432282	-3.91028		-2.48326	-2.24588	2.14088	2.84022		2.6195	3.28648	-2.3352	-2.23798
-0.38	-12.2947	-12.2919	-10.3192	-10.5782		7.21824	7.21231	4.54613	7.7727		-6.4592	7.28338	-6.27799	2.53075		-0.486156	-0.404905	0.356446	-3.90856		-2.4536	-2.22827	2.11354	2.8362		2.62472	3.2906	-2.33031	-2.21637
-0.37	-12.0739	-12.0682	-10.1075	-10.3694		7.22258	7.22199	4.61695	7.82074		-6.46119	7.28366	-6.29169	2.51739		-0.469353	-0.429919	0.261686	-3.93364		-2.42301	-2.22546	2.09436	2.82316		2.6321	3.279	-2.30817	-2.18933
-0.36	-11.8443	-11.8371	-9.89847	-10.1761		7.22766	7.22604	4.68501	7.88156		-6.46272	7.29159	-6.29391	2.51801		-0.450366	-0.452783	0.195661	-3.95076		-2.39624	-2.22024	2.0674	2.82254		2.64782	3.25289	-2.3015	-2.1613
-0.35	-11.6144	-11.6046	-9.69747	-9.99673		7.22755	7.22876	4.73626	7.92405		-6.4593	7.29662	-6.3013	2.51675		-0.435579	-0.471137	0.126884	-3.96068		-2.36128	-2.20524	2.04537	2.8155		2.64933	3.27086	-2.29205	-2.13528
-0.34	-11.3808	-11.379	-9.46826	-9.83349		7.21446	7.21868	4.79389	7.97093		-6.46346	7.28941	-6.29505	2.47319		-0.407147	-0.495972	0.0486502	-3.9846		-2.33303	-2.19719	2.02595	2.80927		2.66174	3.27653	-2.28243	-2.10734
-0.33	-11.1482	-11.1532	-9.24085	-9.64676		7.2181	7.2077	4.86613	7.9968		-6.46654	7.2854	-6.27135	2.46085		-0.382304	-0.512448	-0.0158159	-3.99011		-2.3059	-2.18633	2.00753	2.79518		2.65223	3.28594	-2.27473	-2.08528
-0.32	-10.9234	-10.9146	-8.98992	-9.45156		7.20489	7.20237	4.94016	8.02942		-6.46189	7.28213	-6.24987	2.48285		-0.361623	-0.537501	-0.0726495	-4.02684		-2.27611	-2.17704	1.99128	2.77858		2.64297	3.28154	-2.26634	-2.05553
-0.31	-10.6782	-10.6792	-8.75969	-9.22448		7.19455	7.18965	5.00947	8.07416		-6.45588	7.28356	-6.26521	2.4946		-0.337331	-0.567289	-0.152693	-4.03297		-2.24041	-2.16077	1.96744	2.76024		2.64367	3.28297	-2.25036	-2.02429
-0.3	-10.4434	-10.4404	-8.54681	-9.04024		7.18289	7.1768	5.08297	8.09774		-6.45625	7.28294	-6.24627	2.50131		-0.324886	-0.589603	-0.201677	-4.0616		-2.20825	-2.15427	1.94164	2.74126		2.64743	3.31093	-2.23375	-1.99457
-0.29	-10.2044	-10.2023	-8.30573	-8.85458		7.16289	7.16156	5.20541	8.11995		-6.45141	7.28004	-6.22852	2.5514		-0.30172	-0.604013	-0.233118	-4.0396		-2.1734	-2.14703	1.92302	2.721		2.65788	3.31796	-2.21892	-1.96269
-0.28	-9.97136	-9.97657	-8.02589	-8.66228		7.14159	7.12985	5.29161	8.14376		-6.44967	7.26772	-6.2169	2.58237		-0.277997	-0.624297	-0.266402	-4.05748		-2.13807	-2.13681	1.90024	2.70199		2.67088	3.3337	-2.20619	-1.92951
-0.27	-9.73434	-9.74101	-7.82016	-8.43761		7.10789	7.10793	5.37284	8.17124		-6.43838	7.26045	-6.20513	2.61774		-0.244476	-0.647778	-0.310297	-4.06116		-2.09429	-2.12629	1.88497	2.67029		2.67856	3.35965	-2.19501	-1.88465
-0.26	-9.51035	-9.50353	-7.57353	-8.19613		7.07757	7.07596	5.46527	8.20234		-6.42711	7.24684	-6.17091	2.68813		-0.227976	-0.678105	-0.321767	-4.05595		-2.06496	-2.11468	1.85997	2.64063		2.70161	3.37621	-2.17245	-1.85498
-0.25	-9.27243	-9.27485	-7.29593	-7.96766		7.04159	7.0449	5.55152	8.23075		-6.41387	7.23231	-6.09229	2.74447		-0.20827	-0.698086	-0.286695	-4.05487		-2.03145	-2.11003	1.83729	2.61096		2.70454	3.41096	-2.15776	-1.81747
-0.24	-9.03827	-9.047	-7.03534	-7.71148		6.99704	7.00651	5.64972	8.26527		-6.39508	7.223	-6.04307	2.80309		-0.184069	-0.714068	-0.310498	-4.0538		-1.99602	-2.09298	1.81241	2.57583		2.70808	3.43086	-2.13568	-1.78495
-0.23	-8.80736	-8.8061	-6.7518	-7.46569		6.95934	6.96948	5.73577	8.26981		-6.38738	7.21296	-5.97312	2.81976		-0.162056	-0.729941	-0.279844	-4.05993		-1.96115	-2.08607	1.7898	2.52946		2.72382	3.46025	-2.12139	-1.7479
-0.22	-8.58228	-8.57797	-6.46801	-7.24709		6.91926	6.92695	5.84294	8.27869		-6.37063	7.20219	-5.91838	2.84864		-0.150191	-0.74928	-0.261436	-4.03437		-1.91323	-2.07339	1.76808	2.48997		2.74796	3.52368	-2.10628	-1.70318
-0.21	-8.34287	-8.35163	-6.22486	-7.00064		6.87949	6.88581	5.93796	8.25779		-6.34859	7.18605	-5.87942	2.91094		-0.127528	-0.775411	-0.26505	-4.01751		-1.87555	-2.06645	1.73778	2.44065		2.79619	3.56543	-2.08428	-1.66412
-0.2	-8.11221	-8.12196	-6.00131	-6.77925		6.83913	6.83663	6.0426	8.24697		-6.33511	7.16717	-5.84293	2.96853		-0.109805	-0.787148	-0.247886	-4.01323		-1.83853	-2.04461	1.70712	2.40443		2.81232	3.59962	-2.06755	-1.62604
-0.19	-7.88326	-7.88549	-5.73781	-6.54428		6.78882	6.78323	6.14835	8.23754		-6.32217	7.15241	-5.78804	3.0298		-0.0909985	-0.803125	-0.241028	-4.01057		-1.78985	-2.0292	1.68199	2.35784		2.83878	3.63423	-2.04582	-1.58685
-0.18	-7.65134	-7.65345	-5.45451	-6.30051		6.73242	6.73406	6.20659	8.23064		-6.30139	7.13094	-5.69748	3.09076		-0.0757222	-0.822896	-0.232823	-3.99017		-1.74597	-2.01115	1.65361	2.31593		2.87443	3.68499	-2.0257	-1.55153
-0.17	-7.42681	-7.43031	-5.21344	-6.04577		6.67703	6.66783	6.30891	8.21351		-6.2777	7.10728	-5.62744	3.1478		-0.0486657	-0.836517	-0.182956	-3.99591		-1.70507	-1.99505	1.62693	2.26922		2.89906	3.74482	-2.00335	-1.50874
-0.16	-7.21289	-7.21285	-4.9365	-5.78376		6.61075	6.61046	6.40299	8.19491		-6.26098	7.08428	-5.54508	3.21876		-0.0372249	-0.861348	-0.140527	-3.96353		-1.6729	-1.96501	1.59495	2.22039		2.94569	3.80412	-1.9753	-1.47184
-0.15	-6.99444	-7.00122	-4.65024	-5.53433		6.55125	6.5487	6.5132	8.18554		-6.23702	7.05722	-5.47708	3.2892		-0.0242476	-0.887958	-0.123073	-3.94767		-1.62958	-1.94233	1.57191	2.16786		2.98722	3.85112	-1.94917	-1.4371
-0.14	-6.77669	-6.77308	-4.36146	-5.25597		6.4921	6.49771	6.61108	8.16502		-6.21606	7.0376	-5.41144	3.34265		-0.0076655	-0.89543	-0.0914228	-3.90712		-1.58871	-1.91791	1.53082	2.12374		3.03714	3.93397	-1.926	-1.39743
-0.13	-6.55977	-6.55743	-4.06271	-5.02765		6.43804	6.43593	6.72498	8.12876		-6.19859	7.01487	-5.36544	3.4064		0.0172239	-0.915101	-0.0441857	-3.85779		-1.54327	-1.88692	1.49234	2.07553		3.08267	4.00206	-1.8989	-1.3633
-0.12	-6.34609	-6.34647	-3.76895	-4.75273		6.37232	6.36664	6.82378	8.09665		-6.17137	6.99161	-5.28408	3.50408		0.0278721	-0.930966	-0.0160599	-3.78871		-1.49972	-1.85885	1.46469	2.0181		3.14402	4.07675	-1.87219	-1.33268
-0.11	-6.13924	-6.12652	-3.49584	-4.46663		6.29987	6.30733	6.92984	8.05582		-6.15	6.97124	-5.24392	3.57763		0.0420192	-0.947461	-0.00260134	-3.73002		-1.45637	-1.82978	1.42809	1.97075		3.18225	4.15908	-1.84752	-1.29359
-0.1	-5.93792	-5.92438	-3.1942	-4.2208		6.23737	6.23549	7.03737	8.02192		-6.12953	6.94582	-5.17059	3.64467		0.0577354	-0.960568	0.0381058	-3.69587		-1.4144	-1.80072	1.39025	1.91369		3.23302	4.22776	-1.81927	-1.26549
-0.09	-5.72941	-5.71935	-2.9093	-3.94153		6.16773	6.163	7.1201	7.9635		-6.10093	6.92832	-5.09741	3.73061		0.088267	-0.989893	0.0984128	-3.63281		-1.37619	-1.76868	1.35003	1.8642		3.29381	4.29594	-1.78957	-1.23297
-0.08	-5.52904	-5.52582	-2.65652	-3.66651		6.09481	6.09345	7.18807	7.95168		-6.07866	6.90276	-5.03358	3.82225		0.10561	-1.01529	0.145285	-3.5663		-1.32546	-1.7329	1.315	1.80859		3.36374	4.38825	-1.7577	-1.19954
-0.07	-5.32749	-5.33619	-2.38735	-3.39241		6.02547	6.02414	7.25836	7.911		-6.05186	6.88598	-4.95612	3.88531		0.120309	-1.03332	0.209745	-3.50837		-1.27894	-1.68876	1.28471	1.758		3.4394	4.4795	-1.7219	-1.1709
-0.06	-5.13137	-5.13605	-2.09019	-3.10482		5.95601	5.94664	7.33801	7.85648		-6.02549	6.85177	-4.8769	3.95908		0.128589	-1.03742	0.282855	-3.44029		-1.23573	-1.65393	1.24939	1.70492		3.49591	4.53293	-1.69776	-1.13903
-0.05	-4.94806	-4.94546	-1.82341	-2.80104		5.8849	5.88335	7.40564	7.81735		-6.00368	6.82514	-4.84285	4.03487		0.14045	-1.03702	0.321753	-3.36021		-1.18948	-1.61058	1.21596	1.65669		3.5745	4.60724	-1.66866	-1.11007
-0.04	-4.75929	-4.75305	-1.56902	-2.5549		5.8112	5.81591	7.46261	7.74311		-5.97968	6.80771	-4.77821	4.09775		0.153655	-1.04583	0.395293	-3.25767		-1.15714	-1.56538	1.17605	1.60555		3.6558	4.69458	-1.63237	-1.07765
-0.03	-4.56994	-4.57324	-1.30497	-2.30444		5.73451	5.74446	7.50978	7.67624		-5.94324	6.77837	-4.71282	4.16241		0.173405	-1.06162	0.436165	-3.16607		-1.12688	-1.52116	1.1267	1.55113		3.74554	4.76108	-1.59429	-1.05025
-0.02	-4.39678	-4.39849	-1.03701	-2.04015		5.66404	5.67277	7.56109	7.60172		-5.91955	6.74555	-4.66234	4.23416		0.186872	-1.07575	0.489196	-3.03503		-1.09566	-1.47869	1.08866	1.49992		3.84404	4.83143	-1.56054	-1.02135
-0.01	-4.21711	-4.22541	-0.802	-1.73805		5.59321	5.5917	7.61063	7.51996		-5.88869	6.72039	-4.60654	4.33565		0.197858	-1.09609	0.563497	-2.93587		-1.05751	-1.4393	1.04587	1.45024		3.94195	4.93695	-1.52466	-0.99594
0	-4.04592	-4.05145	-0.593255	-1.48649		5.52286	5.51834	7.64512	7.45324		-5.86149	6.68814	-4.56621	4.40604		0.208372	-1.10722	0.585401	-2.84583		-1.02202	-1.38766	1.00892	1.3979		4.02066	4.99688	-1.49424	-0.974496
0.01	-3.8817	-3.87967	-0.341283	-1.23214		5.4505	5.44952	7.65527	7.38167		-5.84227	6.67084	-4.53511	4.4617		0.219726	-1.11979	0.667665	-2.73628		-0.986068	-1.34605	0.973071	1.34432		4.11352	5.06667	-1.45749	-0.951131
0.02	-3.71627	-3.713	-0.136338	-0.964989		5.37374	5.37692	7.69047	7.30283		-5.81187	6.64036	-4.50647	4.55868		0.229942	-1.13187	0.685375	-2.60235		-0.957784	-1.30015	0.934239	1.29137		4.2232	5.15138	-1.41759	-0.927942
0.03	-3.55108	-3.54582	0.103764	-0.722798		5.30142	5.30842	7.72328	7.22904		-5.78557	6.61097	-4.44768	4.62929		0.241535	-1.13919	0.770905	-2.47185		-0.928667	-1.25861	0.894429	1.24006		4.31559	5.24003	-1.3792	-0.905904
0.04	-3.38858	-3.3952	0.29447	-0.465724		5.23812	5.23783	7.72727	7.16729		-5.75526	6.57736	-4.39486	4.70758		0.263116	-1.16466	0.809805	-2.35228		-0.900682	-1.22532	0.853384	1.18542		4.41584	5.32386	-1.34857	-0.887989
0.05	-3.23244	-3.2412	0.481127	-0.221021		5.16683	5.17309	7.7485	7.08791		-5.72644	6.5405	-4.33381	4.76184		0.277433	-1.17948	0.874608	-2.22314		-0.872021	-1.18837	0.818398	1.13872		4.53273	5.40826	-1.31174	-0.871876
0.06	-3.07814	-3.07514	0.652116	0.0277551		5.10597	5.10523	7.76007	7.01906		-5.69003	6.5052	-4.31566	4.80999		0.304572	-1.20043	0.91565	-2.08375		-0.834961	-1.15179	0.780381	1.08783		4.62789	5.48276	-1.27408	-0.861472
0.07	-2.92107	-2.91472	0.823691	0.288747		5.041	5.04111	7.77272	6.94026		-5.65226	6.47366	-4.25863	4.85951		0.329824	-1.22161	0.985357	-1.92585		-0.812891	-1.11299	0.739587	1.0335		4.73395	5.57298	-1.23289	-0.841587
0.08	-2.76336	-2.76178	1.00357	0.528391		4.97821	4.97853	7.77142	6.82998		-5.61766	6.44002	-4.20995	4.91985		0.35254	-1.25012	1.07902	-1.75881		-0.782311	-1.06925	0.698334	0.988275		4.82266	5.63968	-1.19998	-0.827995
0.09	-2.61249	-2.61055	1.14869	0.775184		4.92208	4.91414	7.76332	6.75434		-5.57963	6.41248	-4.15712	4.9791		0.372707	-1.27822	1.13688	-1.60975		-0.758973	-1.02432	0.663244	0.948933		4.9408	5.73579	-1.1631	-0.816414
0.1	-2.45252	-2.45875	1.28218	1.02139		4.86491	4.86342	7.76942	6.66693		-5.54463	6.37342	-4.09597	5.02824		0.398404	-1.30612	1.17695	-1.46067		-0.735828	-0.990753	0.620759	0.912321		5.03928	5.81702	-1.12839	-0.806388
0.11	-2.30907	-2.31291	1.41625	1.2253		4.80658	4.80597	7.74765	6.57838		-5.51121	6.3386	-4.06038	5.06838		0.426475	-1.32811	1.23681	-1.34609		-0.715784	-0.954002	0.578753	0.875231		5.1579	5.88549	-1.10222	-0.796583
0.12	-2.15954	-2.16093	1.55833	1.45986		4.75255	4.74751	7.7378	6.5233		-5.47329	6.30481	-3.99842	5.09729		0.445681	-1.34772	1.29846	-1.20622		-0.702368	-0.929835	0.536984	0.826099		5.26673	5.9501	-1.07473	-0.790762
0.13	-2.01676	-2.00958	1.67254	1.6737		4.70321	4.70074	7.7015	6.43501		-5.44002	6.26874	-3.97698	5.12483		0.469012	-1.37521	1.32726	-1.06492		-0.690058	-0.902332	0.493536	0.783856		5.38313	6.02698	-1.05136	-0.776987
0.14	-1.86868	-1.86807	1.83506	1.84854		4.64383	4.65274	7.7199	6.34561		-5.40268	6.22911	-3.8765	5.15534		0.498452	-1.41235	1.45138	-0.955946		-0.659964	-0.868146	0.452878	0.742724		5.492	6.11425	-1.01878	-0.766354
0.15	-1.71706	-1.71766	1.96139	2.07031		4.59835	4.60506	7.69327	6.25604		-5.35829	6.18447	-3.80331	5.20605		0.528844	-1.44085	1.54072	-0.790462		-0.645132	-0.838794	0.417728	0.705247		5.60047	6.17907	-0.994547	-0.755643
0.16	-1.57109	-1.57479	2.04882	2.26633		4.5539	4.55589	7.65431	6.19599		-5.31798	6.13707	-3.76064	5.2401		0.579618	-1.48207	1.61776	-0.645973		-0.629256	-0.81022	0.380171	0.675878		5.69523	6.23262	-0.968578	-0.753983
0.17	-1.43733	-1.43761	2.13259	2.48165		4.51947	4.51581	7.61335	6.08646		-5.26649	6.08517	-3.71814	5.2877		0.619023	-1.51791	1.63419	-0.47024		-0.6153	-0.779413	0.341563	0.640473		5.80414	6.28813	-0.944543	-0.743985
0.18	-1.2908	-1.28365	2.21455	2.67066		4.47938	4.47997	7.58299	5.99421		-5.22073	6.04417	-3.65376	5.29482		0.65935	-1.54036	1.72346	-0.339688		-0.590426	-0.761215	0.30717	0.608138		5.90714	6.36294	-0.925317	-0.743328
0.19	-1.13326	-1.13132	2.29317	2.8577		4.44574	4.43595	7.53363	5.92108		-5.17576	6.00386	-3.58388	5.30148		0.694249	-1.58138	1.77585	-0.212057		-0.586319	-0.732025	0.27005	0.579326		5.99812	6.41023	-0.902857	-0.742629
0.2	-0.987588	-0.986754	2.3675	3.03431		4.40114	4.39834	7.49228	5.8737		-5.13165	5.95511	-3.52232	5.33296		0.728802	-1.62902	1.86711	-0.0482648		-0.577323	-0.702068	0.235226	0.545843		6.09602	6.48162	-0.883273	-0.738405
0.21	-0.841822	-0.83511	2.4292	3.2004		4.37259	4.36535	7.4499	5.78397		-5.07465	5.90451	-3.44261	5.36582		0.769415	-1.67462	1.93521	0.113324		-0.559191	-0.665223	0.198843	0.522195		6.17963	6.55304	-0.865438	-0.737809
0.22	-0.695311	-0.682592	2.50415	3.34263		4.34049	4.33466	7.39738	5.7296		-5.0311	5.8547	-3.40224	5.38282		0.818543	-1.71143	1.98523	0.25859		-0.543598	-0.637665	0.162005	0.497615		6.27204	6.60708	-0.839761	-0.727451
0.23	-0.548323	-0.554097	2.55652	3.50353		4.30725	4.30606	7.36168	5.63827		-4.97869	5.80196	-3.30179	5.37261		0.856855	-1.7559	2.08765	0.417217		-0.525669	-0.614727	0.135217	0.464471		6.36372	6.67042	-0.816368	-0.717697
0.24	-0.399523	-0.40608	2.60993	3.63169		4.28576	4.28356	7.30192	5.5585		-4.93128	5.75773	-3.21747	5.35573		0.894277	-1.79705	2.11985	0.535454		-0.524909	-0.58682	0.0994519	0.435933		6.45621	6.72659	-0.798578	-0.709325
0.25	-0.241007	-0.253294	2.62951	3.76673		4.25702	4.25779	7.24893	5.4836		-4.88031	5.7051	-3.14255	5.35789		0.938092	-1.83801	2.20628	0.656878		-0.517134	-0.563129	0.0602658	0.411036		6.55708	6.78512	-0.787243	-0.701688
0.26	-0.0943777	-0.104647	2.66463	3.93656		4.23441	4.23894	7.19636	5.44783		-4.82931	5.65499	-3.0639	5.37064		0.981684	-1.88217	2.24854	0.820936		-0.509839	-0.540044	0.0255456	0.388992		6.64304	6.84859	-0.762625	-0.689365
0.27	0.0629869	0.0544936	2.69152	4.10291		4.22182	4.22767	7.13671	5.40825		-4.77321	5.60252	-2.97528	5.37059		1.02685	-1.92476	2.32575	0.992274		-0.501368	-0.513467	-0.004402	0.368792		6.72928	6.88258	-0.741689	-0.691972
0.28	0.212979	0.219587	2.72286	4.24088		4.20628	4.20528	7.08144	5.36412		-4.71936	5.53979	-2.9167	5.3752		1.07761	-1.97537	2.39014	1.15803		-0.495208	-0.494542	-0.0292507	0.348542		6.79222	6.90318	-0.722445	-0.687015
0.29	0.379979	0.387116	2.7712	4.35445		4.18645	4.19025	7.0273	5.29892		-4.65495	5.48504	-2.81402	5.35179		1.12181	-2.0284	2.4544	1.31795		-0.483799	-0.465621	-0.0568605	0.331639		6.87325	6.96397	-0.699727	-0.677328
0.3	0.550014	0.550343	2.79486	4.49284		4.17795	4.18182	6.96355	5.25371		-4.60103	5.42429	-2.72824	5.35962		1.16849	-2.07152	2.54774	1.47164		-0.474719	-0.432711	-0.082146	0.312925		6.96084	7.00535	-0.674207	-0.667571
0.31	0.71372	0.718258	2.81696	4.58404		4.16771	4.1691	6.90042	5.21991		-4.54538	5.36794	-2.63169	5.35268		1.21668	-2.11943	2.63101	1.63287		-0.456986	-0.394644	-0.101796	0.303082		7.01945	7.04136	-0.661956	-0.658347
0.32	0.883727	0.881782	2.86105	4.70165		4.15155	4.15777	6.84242	5.19385		-4.48448	5.30585	-2.55439	5.34376		1.26651	-2.17399	2.7244	1.76611		-0.452176	-0.369455	-0.127256	0.299204		7.08876	7.07428	-0.639892	-0.645429
0.33	1.04284	1.05648	2.91937	4.82287		4.14964	4.15481	6.77018	5.1277		-4.41842	5.24899	-2.46058	5.31298		1.31902	-2.22582	2.81096	1.91332		-0.442981	-0.346496	-0.146072	0.285214		7.12395	7.09877	-0.623641	-0.638615
0.34	1.22591	1.22103	2.97151	4.93311		4.14528	4.15004	6.69352	5.10277		-4.35214	5.18359	-2.35739	5.30455		1.38075	-2.28229	2.89048	2.07375		-0.439018	-0.320279	-0.1673	0.274279		7.18485	7.1282	-0.59698	-0.625908
0.35	1.41072	1.40221	3.03475	5.0351		4.14638	4.1419	6.62106	5.06891		-4.29435	5.12186	-2.26666	5.29775		1.43907	-2.33335	2.94747	2.19798		-0.420986	-0.284171	-0.181407	0.269317		7.2267	7.14135	-0.576056	-0.608689
0.36	1.58472	1.58731	3.06641	5.14984		4.14274	4.14692	6.56406	5.0533		-4.23334	5.05697	-2.15733	5.27719		1.49223	-2.39366	3.01079	2.34912		-0.406645	-0.247053	-0.199527	0.265374		7.25644	7.16993	-0.558085	-0.5931
0.37	1.7714	1.77154	3.10624	5.25589		4.14688	4.14359	6.47597	5.08407		-4.16607	4.99147	-2.04941	5.26229		1.54876	-2.45025	3.07742	2.53369		-0.381222	-0.210075	-0.218063	0.26817		7.3061	7.1867	-0.547037	-0.574312
0.38	1.96013	1.95531	3.18094	5.36763		4.13962	4.13503	6.40728	5.06316		-4.10771	4.93081	-1.93417	5.24746		1.60987	-2.49897	3.16221	2.67244		-0.362709	-0.178144	-0.236822	0.248389		7.35284	7.21439	-0.518125	-0.545404
0.39	2.16034	2.14883	3.23679	5.45429		4.14044	4.13564	6.34436	5.06098		-4.03674	4.86471	-1.82239	5.21967		1.6681	-2.55693	3.23651	2.79348		-0.341009	-0.129629	-0.252904	0.24173		7.40845	7.23452	-0.500427	-0.522179
0.4	2.35172	2.34362	3.32132	5.5228		4.13813	4.1346	6.26783	5.04754		-3.97101	4.79749	-1.69974	5.18097		1.72338	-2.61436	3.31808	2.87773		-0.314474	-0.0861398	-0.258457	0.235105		7.44664	7.23637	-0.473064	-0.497098
0.41	2.54008	2.54542	3.382	5.64585		4.14271	4.13597	6.18824	5.04491		-3.9117	4.73756	-1.58572	5.16556		1.77168	-2.67498	3.42104	3.00148		-0.287738	-0.0413213	-0.260209	0.233672		7.47506	7.22503	-0.437822	-0.466631
0.42	2.74355	2.74488	3.47027	5.73298		4.15132	4.13749	6.10994	5.05555		-3.84844	4.6772	-1.46707	5.16095		1.82849	-2.73688	3.53523	3.13072		-0.267057	0.00381163	-0.271913	0.232203		7.50104	7.24353	-0.409783	-0.43919
0.43	2.94941	2.95039	3.55912	5.8023		4.16089	4.15583	6.02955	5.07143		-3.7846	4.61511	-1.35969	5.12728		1.88799	-2.78799	3.5911	3.20408		-0.24005	0.0506223	-0.279325	0.217566		7.51278	7.25549	-0.38704	-0.407561
0.44	3.15448	3.15907	3.67645	5.90127		4.16015	4.1646	5.93895	5.07931		-3.72475	4.55303	-1.22818	5.12317		1.94777	-2.84668	3.67192	3.27587		-0.20168	0.0954468	-0.278191	0.209126		7.53101	7.23922	-0.343812	-0.376737
0.45	3.36654	3.37637	3.77574	6.00684		4.16718	4.17479	5.83851	5.09009		-3.66132	4.49033	-1.11795	5.09356		2.00627	-2.90323	3.77898	3.35831		-0.166609	0.145087	-0.283104	0.193929		7.54039	7.24841	-0.313046	-0.340279
0.46	3.57906	3.58628	3.90311	6.11656		4.17638	4.18401	5.74775	5.11412		-3.60305	4.42334	-0.981322	5.10217		2.05759	-2.96653	3.90078	3.42553		-0.139468	0.203488	-0.277484	0.182743		7.5615	7.22269	-0.277254	-0.308307
0.47	3.7974	3.79169	3.9938	6.21916		4.17892	4.18814	5.66456	5.13898		-3.55124	4.3623	-0.890985	5.07225		2.10569	-3.01599	3.9989	3.48024		-0.101586	0.262356	-0.273839	0.175087		7.57579	7.21119	-0.23981	-0.269031
0.48	4.01572	4.01666	4.10022	6.31062		4.18681	4.1947	5.55411	5.14356		-3.49418	4.30963	-0.802047	5.04644		2.15585	-3.06251	4.07346	3.53943		-0.0574179	0.314982	-0.270711	0.160805		7.57232	7.19713	-0.203059	-0.229159
0.49	4.24083	4.24527	4.21988	6.40212		4.19838	4.20085	5.44538	5.17891		-3.43331	4.25405	-0.70165	5.00316		2.20552	-3.09943	4.15802	3.58894		-0.0140045	0.367887	-0.259571	0.147129		7.57463	7.19362	-0.163498	-0.195789
0.5	4.46844	4.46424	4.35803	6.47777		4.21304	4.20826	5.36422	5.19965		-3.37068	4.19971	-0.601882	4.9583		2.25654	-3.14997	4.2482	3.61684		0.0301487	0.433156	-0.250812	0.136907		7.56854	7.17875	-0.126188	-0.144029
0.51	4.69708	4.69647	4.51103	6.58701		4.21764	4.21263	5.25996	5.23253		-3.31517	4.14451	-0.519387	4.94052		2.30252	-3.20044	4.32616	3.66475		0.0960804	0.497832	-0.238338	0.11955		7.54646	7.15456	-0.0763778	-0.104346
0.52	4.92138	4.92541	4.67504	6.68239		4.22037	4.2241	5.15106	5.27967		-3.26864	4.08857	-0.427012	4.90845		2.34972	-3.25022	4.4208	3.66405		0.147911	0.559509	-0.231793	0.0973445		7.54928	7.12906	-0.0360739	-0.0475077
0.53	5.15181	5.15956	4.85827	6.79863		4.23549	4.2326	5.0522	5.30383		-3.21042	4.03882	-0.319191	4.8668		2.39499	-3.29602	4.50509	3.68535		0.200962	0.641704	-0.227077	0.0902556		7.52909	7.11776	0.00802892	0.002168
0.54	5.39406	5.393	5.06386	6.86363		4.23865	4.23474	4.95153	5.34771		-3.15584	3.98357	-0.218867	4.83322		2.45027	-3.35039	4.60083	3.66992		0.255051	0.704646	-0.218121	0.0710395		7.51182	7.08236	0.049251	0.0473814
0.55	5.63391	5.62956	5.26578	6.94524		4.24785	4.2382	4.82751	5.37233		-3.09736	3.92454	-0.160268	4.76549		2.49861	-3.39844	4.69136	3.63984		0.313295	0.769393	-0.200788	0.0614478		7.47935	7.05416	0.0920659	0.102983
0.56	5.8795	5.87917	5.4596	7.0876		4.24781	4.25021	4.74023	5.42556		-3.04101	3.87304	-0.0766063	4.74482		2.54973	-3.44759	4.78529	3.64164		0.382264	0.837344	-0.190118	0.0335278		7.46691	7.03455	0.138099	0.153424
0.57	6.12288	6.12605	5.65724	7.19174		4.24982	4.25981	4.66896	5.4771		-2.99764	3.81825	-0.00265444	4.71582		2.5964	-3.4986	4.86264	3.61343		0.446135	0.909215	-0.187986	0.0116887		7.45269	6.99488	0.187784	0.204493
0.58	6.36404	6.36769	5.86285	7.2972		4.26264	4.26477	4.56478	5.52666		-2.94605	3.77172	0.0547865	4.67012		2.64376	-3.54536	4.91872	3.54702		0.507534	0.976815	-0.181683	-0.0129351		7.44274	6.97986	0.246838	0.265579
0.59	6.61523	6.6131	6.05601	7.39485		4.26258	4.26364	4.44549	5.58518		-2.89303	3.72005	0.1335	4.64731		2.68272	-3.58438	4.99155	3.50339		0.560096	1.05259	-0.175878	-0.0381702		7.42662	6.92237	0.300353	0.320042
0.6	6.85682	6.8577	6.26751	7.5296		4.26289	4.26935	4.34392	5.63363		-2.84536	3.66991	0.207705	4.62772		2.73232	-3.63455	5.04021	3.42518		0.624574	1.12747	-0.174984	-0.0612362		7.4064	6.88231	0.357495	0.37511
0.61	7.10745	7.10489	6.49237	7.67292		4.27225	4.26972	4.24662	5.70313		-2.79552	3.62176	0.281101	4.58412		2.77455	-3.67802	5.11168	3.36871		0.701128	1.1983	-0.170337	-0.0792554		7.39572	6.85046	0.407654	0.434543
0.62	7.356	7.35121	6.71087	7.79931		4.2666	4.27198	4.15308	5.74051		-2.75234	3.57582	0.315593	4.5386		2.8135	-3.72102	5.15816	3.28189		0.775343	1.2724	-0.162566	-0.108628		7.37383	6.8063	0.462566	0.488846
0.63	7.60675	7.60782	6.92168	7.91794		4.27566	4.27598	4.05282	5.78941		-2.71323	3.53605	0.352193	4.48301		2.85041	-3.75048	5.21535	3.1867		0.842705	1.3597	-0.155909	-0.132791		7.36055	6.78258	0.519941	0.545072
0.64	7.86128	7.85568	7.11645	8.05428		4.27978	4.27511	3.95107	5.82845		-2.67001	3.49646	0.375845	4.42924		2.8819	-3.77669	5.26462	3.09276		0.919579	1.43686	-0.147973	-0.172332		7.30605	6.75723	0.57667	0.599765
0.65	8.1118	8.11222	7.34705	8.20569		4.28193	4.27527	3.85468	5.87186		-2.63228	3.45379	0.424026	4.37728		2.90713	-3.81066	5.3015	2.97781		0.981582	1.50745	-0.151224	-0.204195		7.27714	6.69786	0.633777	0.657089
0.66	8.36184	8.3635	7.54238	8.38296		4.29166	4.27779	3.73625	5.92204		-2.59389	3.41903	0.447204	4.37039		2.93322	-3.83818	5.33832	2.89067		1.05269	1.58444	-0.145754	-0.232528		7.23281	6.64927	0.689377	0.714506
0.67	8.61209	8.62665	7.72477	8.55041		4.28437	4.28304	3.62537	5.98101		-2.55612	3.38379	0.437821	4.34751		2.95312	-3.86181	5.33724	2.76309		1.13257	1.65961	-0.139219	-0.260442		7.22168	6.62039	0.748938	0.781304
0.68	8.87745	8.86815	7.94344	8.71619		4.28486	4.28619	3.51702	6.02549		-2.51583	3.34684	0.46247	4.26517		2.98099	-3.87636	5.3798	2.64858		1.21736	1.73919	-0.139456	-0.287986		7.19845	6.58582	0.804315	0.835564
0.69	9.12633	9.11951	8.1588	8.83453		4.28525	4.28057	3.41852	6.0667		-2.4848	3.31403	0.493683	4.1853		3.00027	-3.89882	5.4197	2.48518		1.29362	1.81209	-0.13627	-0.312861		7.16174	6.56482	0.859441	0.889411
0.7	9.38177	9.37381	8.41117	8.99958		4.28176	4.27847	3.31864	6.0952		-2.44897	3.27857	0.508629	4.12603		3.01913	-3.92335	5.45363	2.36428		1.37806	1.89129	-0.128992	-0.344567		7.1277	6.53751	0.914063	0.94234
0.71	9.63625	9.62553	8.62791	9.15742		4.2722	4.27462	3.22212	6.11185		-2.41696	3.24801	0.486436	4.04799		3.04639	-3.94407	5.43713	2.18222		1.44427	1.9655	-0.132839	-0.372136		7.10693	6.50605	0.976526	0.995322
0.72	9.888	9.8844	8.82532	9.31456		4.27498	4.28079	3.1505	6.15515		-2.39054	3.21535	0.479343	3.97329		3.05541	-3.95606	5.43929	2.02973		1.51123	2.04142	-0.133946	-0.407523		7.07413	6.47816	1.03937	1.05796
0.73	10.136	10.1398	9.00167	9.45709		4.28105	4.27817	3.05364	6.15773		-2.36742	3.19353	0.439774	3.89783		3.06155	-3.96247	5.42069	1.87958		1.58241	2.12796	-0.14096	-0.439153		7.03775	6.45421	1.09442	1.10505
0.74	10.3919	10.3873	9.16489	9.59332		4.27576	4.27824	2.97511	6.14167		-2.34394	3.16615	0.401264	3.80895		3.07403	-3.9658	5.38399	1.70126		1.66026	2.21039	-0.142375	-0.46848		6.95983	6.41513	1.14331	1.16184
0.75	10.634	10.6381	9.30117	9.77778		4.27036	4.27361	2.87869	6.15578		-2.3213	3.145	0.356914	3.73437		3.08406	-3.9747	5.29944	1.52397		1.73782	2.29861	-0.149405	-0.497657		6.92449	6.38853	1.20437	1.21435
0.76	10.8856	10.8894	9.45457	9.95386		4.26268	4.26876	2.78593	6.15496		-2.2987	3.12292	0.29327	3.66752		3.08904	-3.98237	5.2612	1.35558		1.81628	2.36274	-0.154258	-0.525014		6.88101	6.3813	1.25283	1.27141
0.77	11.13	11.1201	9.57004	10.1388		4.26505	4.26285	2.69751	6.15774		-2.26913	3.10091	0.21297	3.63815		3.09929	-3.99122	5.17958	1.18721		1.89369	2.44272	-0.160263	-0.553256		6.8303	6.35276	1.31138	1.32199
0.78	11.3638	11.3623	9.69403	10.3182		4.25605	4.25686	2.60572	6.1508		-2.25722	3.07922	0.169742	3.58547		3.10519	-3.99141	5.12884	0.980532		1.95357	2.52639	-0.173946	-0.592011		6.77283	6.3212	1.36927	1.37183
0.79	11.5969	11.6023	9.84664	10.5078		4.25028	4.24751	2.53833	6.16087		-2.23786	3.05798	0.0845381	3.51923		3.09462	-3.99354	5.06938	0.812139		2.03071	2.60384	-0.184481	-0.618931		6.7143	6.30646	1.41843	1.41669
0.8	11.8289	11.8372	10.0041	10.6815		4.24051	4.23993	2.43284	6.15815		-2.22439	3.04463	0.0475827	3.43151		3.08922	-3.99503	4.98267	0.637084		2.10663	2.67922	-0.183149	-0.647716		6.67716	6.29308	1.47372	1.4615
0.81	12.0621	12.0675	10.1011	10.8517		4.2303	4.23491	2.36735	6.13656		-2.21155	3.03488	-0.0321938	3.32587		3.07545	-3.98417	4.88875	0.442509		2.18074	2.76693	-0.193194	-0.679826		6.63516	6.28212	1.51468	1.50742
0.82	12.2982	12.303	10.2253	11.0072		4.22638	4.2293	2.31695	6.10727		-2.19718	3.02372	-0.124797	3.22728		3.07447	-3.98218	4.82855	0.235931		2.26433	2.85317	-0.203686	-0.711098		6.57527	6.28358	1.56784	1.55099
0.83	12.5284	12.5341	10.3198	11.1543		4.21653	4.21935	2.2316	6.07704		-2.19362	3.0162	-0.247627	3.13838		3.06718	-3.96823	4.69959	0.0517154		2.33938	2.93894	-0.208268	-0.732935		6.52547	6.26701	1.61238	1.59715
0.84	12.7543	12.7665	10.4057	11.3495		4.21411	4.21142	2.14466	6.04974		-2.18257	3.00815	-0.349758	3.0548		3.05079	-3.95139	4.5932	-0.106893		2.42521	3.01035	-0.213018	-0.751646		6.48051	6.2504	1.65427	1.6366
0.85	12.9847	12.9871	10.4812	11.5323		4.20176	4.20341	2.06628	6.00384		-2.17954	3.00138	-0.455862	2.96921		3.04152	-3.93749	4.48488	-0.287963		2.50175	3.09185	-0.230188	-0.777658		6.42309	6.24511	1.70224	1.68356
0.86	13.202	13.2008	10.5196	11.6999		4.19004	4.19102	1.99316	5.97939		-2.17424	2.99381	-0.578526	2.88219		3.02299	-3.92961	4.3709	-0.504141		2.5908	3.17775	-0.231789	-0.800445		6.38096	6.2207	1.75449	1.72381
0.87	13.4165	13.417	10.6097	11.8831		4.17379	4.17673	1.93212	5.93148		-2.16526	2.98879	-0.656588	2.77637		3.0063	-3.91398	4.22505	-0.716848		2.66742	3.25236	-0.232556	-0.829198		6.33928	6.21027	1.79752	1.77034
0.88	13.6335	13.6393	10.7001	12.0765		4.16038	4.16543	1.86871	5.86862		-2.16694	2.98792	-0.783665	2.66311		2.99604	-3.89781	4.11524	-0.914214		2.74292	3.32463	-0.248542	-0.848236		6.28639	6.20192	1.83783	1.80991
0.89	13.8463	13.8469	10.7901	12.2355		4.14479	4.1433	1.82321	5.81248		-2.15528	2.98136	-0.913767	2.55961		2.97925	-3.88196	3.97767	-1.11446		2.823	3.38328	-0.246031	-0.872316		6.2471	6.18089	1.88208	1.84495
0.9	14.0489	14.0498	10.8604	12.4116		4.12914	4.12785	1.73843	5.74545		-2.14787	2.985	-1.0341	2.45734		2.9676	-3.866	3.81391	-1.30546		2.90543	3.4571	-0.2551	-0.888669		6.20688	6.16467	1.92299	1.8803
0.91	14.2528	14.247	10.9037	12.5779		4.11236	4.11104	1.67698	5.70287		-2.15102	2.9805	-1.16272	2.3518		2.94672	-3.83834	3.67981	-1.48504		2.98525	3.53311	-0.267161	-0.912846		6.16669	6.14876	1.96408	1.91486
0.92	14.4518	14.4486	11.0095	12.743		4.10066	4.09546	1.6532	5.6302		-2.14621	2.97757	-1.30145	2.24133		2.91693	-3.81264	3.54733	-1.66374		3.05852	3.60606	-0.280362	-0.925273		6.11795	6.12319	2.00744	1.94556
0.93	14.6486	14.6488	11.0636	12.9225		4.08199	4.07935	1.58945	5.58958		-2.14492	2.97165	-1.45423	2.12733		2.90086	-3.79636	3.39084	-1.81256		3.14361	3.67917	-0.29952	-0.939646		6.0751	6.10523	2.03892	1.97488
0.94	14.8383	14.8373	11.101	13.0616		4.06641	4.06288	1.51794	5.55762		-2.14673	2.97618	-1.63163	1.98985		2.88551	-3.77862	3.22198	-1.98735		3.2311	3.74361	-0.294368	-0.954024		6.02629	6.07754	2.07728	2.00337
0.95	15.0296	15.023	11.164	13.194		4.04077	4.04191	1.46758	5.51947		-2.14114	2.9743	-1.73718	1.87337		2.86761	-3.77695	3.07534	-2.13572		3.3122	3.80758	-0.294688	-0.961826		5.97005	6.08133	2.10535	2.03371
0.96	15.2146	15.2064	11.2631	13.3663		4.01851	4.01953	1.40333	5.45785		-2.14417	2.96568	-1.85526	1.76636		2.84262	-3.75128	2.93418	-2.30043		3.40003	3.86884	-0.294131	-0.965382		5.90709	6.05448	2.14037	2.06204
0.97	15.3965	15.3851	11.342	13.5115		4.00062	3.99875	1.3666	5.39567		-2.15683	2.97235	-1.99455	1.65166		2.81123	-3.72581	2.80979	-2.41914		3.48599	3.93672	-0.291075	-0.967459		5.86897	6.03014	2.16734	2.09181
0.98	15.5715	15.5554	11.392	13.6809		3.9785	3.97847	1.3275	5.32702		-2.15821	2.97768	-2.13135	1.5541		2.78619	-3.69904	2.65944	-2.58271		3.5761	4.00982	-0.296062	-0.975401		5.82167	6.0041	2.19568	2.11554
0.99	15.7382	15.7352	11.4916	13.7779		3.95848	3.95717	1.28292	5.27183		-2.1571	2.98012	-2.23656	1.42417		2.76605	-3.6681	2.52715	-2.73279		3.65575	4.07803	-0.302808	-0.976688		5.76784	5.95142	2.22613	2.14698
1	15.8949	15.8958	11.5334	13.9319		3.93889	3.92926	1.2261	5.21642		-2.16146	2.98782	-2.37101	1.31606		2.74297	-3.64335	2.38316	-2.82058		3.731	4.14494	-0.313864	-0.971478		5.73443	5.92244	2.25723	2.17115
1.01	16.058	16.0592	11.6279	14.0825		3.91084	3.91125	1.18737	5.14417		-2.16081	2.98454	-2.50505	1.23282		2.72309	-3.62159	2.22339	-2.9342		3.81009	4.21262	-0.318177	-0.968347		5.68735	5.89139	2.28099	2.20353
1.02	16.219	16.2289	11.706	14.1843		3.88692	3.8913	1.12281	5.09128		-2.16825	2.98953	-2.60699	1.10535		2.70437	-3.60361	2.10437	-3.06061		3.88383	4.28442	-0.328852	-0.957943		5.64563	5.83867	2.30701	2.22174
1.03	16.3823	16.3798	11.7893	14.3218		3.86417	3.86487	1.06288	5.0438		-2.17078	2.99374	-2.76111	1.01829		2.68602	-3.58776	1.96883	-3.17397		3.95965	4.35095	-0.331732	-0.939412		5.60525	5.78899	2.33221	2.25341
1.04	16.5319	16.5386	11.8749	14.4621		3.83748	3.84042	1.02707	4.96319		-2.17256	2.9989	-2.88325	0.925433		2.66856	-3.56722	1.84987	-3.24771		4.03788	4.4229	-0.331353	-0.933904		5.56084	5.7448	2.35614	2.27975
1.05	16.6825	16.6914	11.987	14.5836		3.81666	3.81194	0.957877	4.91364		-2.17147	3.00405	-3.02823	0.829836		2.6616	-3.54649	1.74678	-3.33011		4.12444	4.49751	-0.335633	-0.920331		5.51708	5.70675	2.38339	2.31415
1.06	16.818	16.8184	12.0685	14.6964		3.78821	3.79227	0.892545	4.8541		-2.17413	3.00318	-3.13326	0.751411		2.63469	-3.52773	1.60473	-3.40687		4.19839	4.57519	-0.340025	-0.910384		5.48508	5.63934	2.39939	2.34833
1.07	16.9588	16.9448	12.1595	14.7899		3.76059	3.76606	0.817783	4.80316		-2.18358	3.01086	-3.23856	0.659101		2.62182	-3.52133	1.505	-3.47438		4.28492	4.65204	-0.32838	-0.894832		5.44987	5.55253	2.41826	2.36603
1.08	17.0781	17.0795	12.2639	14.9021		3.72976	3.73482	0.758433	4.7776		-2.19055	3.02119	-3.3432	0.587289		2.60077	-3.5014	1.39704	-3.53396		4.35999	4.71303	-0.32164	-0.883231		5.42996	5.48887	2.43844	2.39722
1.09	17.2071	17.2132	12.3833	15.0268		3.69833	3.69805	0.716381	4.74531		-2.19547	3.02135	-3.43075	0.510832		2.58387	-3.48542	1.29906	-3.553		4.44731	4.78785	-0.317388	-0.865997		5.39472	5.40396	2.45878	2.42438
1.1	17.3332	17.3474	12.5003	15.1441		3.67451	3.67358	0.650997	4.71921		-2.1988	3.02556	-3.5457	0.444832		2.57477	-3.47481	1.2183	-3.56743		4.53734	4.85836	-0.317574	-0.850403		5.37321	5.32567	2.47834	2.45704
1.11	17.4548	17.4724	12.6145	15.264		3.64488	3.63927	0.600568	4.69255		-2.19974	3.02926	-3.65706	0.385652		2.5669	-3.46728	1.12873	-3.57028		4.61821	4.9289	-0.317318	-0.829782		5.33566	5.25756	2.50135	2.48224
1.12	17.5786	17.5755	12.7366	15.3924		3.61235	3.6116	0.527189	4.64632		-2.19851	3.02188	-3.75287	0.345823		2.56762	-3.46861	1.03445	-3.56346		4.70511	5.00125	-0.309507	-0.80219		5.29693	5.17952	2.52133	2.50962
1.13	17.6877	17.6825	12.8667	15.5288		3.58197	3.58533	0.482052	4.64487		-2.20232	3.02464	-3.82705	0.308115		2.56185	-3.45966	0.957137	-3.55052		4.78117	5.06465	-0.307623	-0.791996		5.26748	5.08119	2.53824	2.53589
1.14	17.7965	17.7947	12.9588	15.6706		3.55872	3.55543	0.396877	4.63138		-2.20333	3.02547	-3.95011	0.272525		2.55782	-3.45562	0.832059	-3.50269		4.85518	5.12227	-0.305212	-0.76541		5.22633	5.00363	2.55458	2.5676
1.15	17.8943	17.9012	13.0656	15.7613		3.52657	3.52641	0.334906	4.62157		-2.21023	3.03319	-4.04042	0.221706		2.54652	-3.44647	0.715066	-3.50427		4.94803	5.1969	-0.293691	-0.733572		5.18623	4.89783	2.56927	2.5961
1.16	18.0013	18.0065	13.2028	15.8715		3.49936	3.50262	0.256413	4.60959		-2.20902	3.03283	-4.12673	0.193515		2.5359	-3.44217	0.62203	-3.45049		5.02235	5.25466	-0.289936	-0.709877		5.17946	4.84684	2.59097	2.62665
1.17	18.1141	18.1151	13.3411	15.963		3.46881	3.47021	0.194776	4.61726		-2.21716	3.04512	-4.21051	0.156828		2.54743	-3.44149	0.526779	-3.46331		5.10029	5.32204	-0.285546	-0.681154		5.15578	4.76387	2.60927	2.66351
1.18	18.2148	18.208	13.5038	16.0745		3.4375	3.43698	0.117262	4.61127		-2.21882	3.04438	-4.30437	0.140347		2.54307	-3.44903	0.432875	-3.3989		5.17859	5.38843	-0.286767	-0.652259		5.11534	4.67203	2.63059	2.69796
1.19	18.3022	18.3024	13.6648	16.1611		3.40472	3.41025	0.049391	4.58822		-2.21631	3.04272	-4.37325	0.123816		2.55186	-3.45236	0.376744	-3.36556		5.2671	5.44433	-0.275816	-0.621628		5.07021	4.59063	2.6432	2.72565
1.2	18.399	18.3901	13.8168	16.2623		3.37734	3.37539	-0.0172135	4.58376		-2.21847	3.04235	-4.42114	0.0869823		2.54882	-3.45192	0.321246	-3.33041		5.34412	5.49354	-0.272115	-0.591384		5.01959	4.49694	2.65798	2.75245
1.21	18.4829	18.4786	13.9803	16.3405		3.34648	3.34319	-0.0930229	4.61278		-2.23129	3.05213	-4.48806	0.0544663		2.56048	-3.45232	0.28415	-3.29768		5.41114	5.54209	-0.262334	-0.562211		4.99165	4.40612	2.66994	2.78221
1.22	18.5732	18.5639	14.1285	16.4734		3.31619	3.31053	-0.18949	4.60819		-2.23371	3.05903	-4.55491	0.03486		2.5586	-3.46436	0.255209	-3.2454		5.48905	5.60429	-0.256136	-0.53362		4.96978	4.33153	2.6756	2.80514
1.23	18.6599	18.6509	14.2566	16.5823		3.28675	3.28191	-0.240051	4.61776		-2.23075	3.06519	-4.64014	0.0714199		2.57074	-3.46907	0.180074	-3.17067		5.55315	5.66819	-0.261434	-0.489447		4.94534	4.25214	2.69171	2.83197
1.24	18.7322	18.7315	14.4228	16.7076		3.25251	3.25439	-0.2873	4.65038		-2.24195	3.06783	-4.71338	0.0922354		2.57267	-3.4729	0.110154	-3.07898		5.63529	5.73677	-0.245922	-0.449154		4.88819	4.15616	2.69995	2.85574
1.25	18.8027	18.8036	14.5933	16.8221		3.22043	3.22457	-0.32703	4.64921		-2.24482	3.07246	-4.76905	0.086464		2.58553	-3.48947	0.0563606	-3.0107		5.70974	5.79089	-0.239528	-0.417435		4.84485	4.07496	2.71541	2.88733
1.26	18.8758	18.8764	14.7521	16.9225		3.19244	3.18826	-0.391332	4.65251		-2.25061	3.07478	-4.81912	0.102979		2.59931	-3.50447	-0.0153146	-2.96859		5.78487	5.85406	-0.237005	-0.387329		4.79859	3.99129	2.72249	2.91511
1.27	18.9444	18.9462	14.894	16.9946		3.15294	3.15761	-0.435217	4.65395		-2.26219	3.07872	-4.89124	0.124954		2.61188	-3.5147	-0.0727677	-2.92002		5.84849	5.90785	-0.229319	-0.36		4.75503	3.92758	2.73072	2.94569
1.28	19.0137	19.0123	15.0306	17.1188		3.11896	3.1212	-0.478816	4.66426		-2.27192	3.08954	-4.9274	0.162814		2.63312	-3.53052	-0.11446	-2.83187		5.91706	5.95973	-0.223434	-0.330729		4.72592	3.85085	2.74413	2.96237
1.29	19.0767	19.0793	15.1506	17.2696		3.08854	3.08894	-0.524172	4.70595		-2.27995	3.09728	-4.99551	0.203164		2.64075	-3.53245	-0.192223	-2.73483		5.97769	6.01233	-0.213968	-0.30017		4.67942	3.77303	2.76198	2.98126
1.3	19.137	19.1438	15.2734	17.3712		3.05132	3.05561	-0.582825	4.74025		-2.27996	3.10859	-5.03292	0.208664		2.6515	-3.54929	-0.226452	-2.63852		6.03974	6.06741	-0.202022	-0.271762		4.6326	3.69752	2.77421	2.99741
1.31	19.204	19.2054	15.4052	17.5211		3.02494	3.02114	-0.630568	4.75626		-2.28516	3.11609	-5.07261	0.257821		2.6702	-3.57003	-0.239259	-2.55608		6.08846	6.10919	-0.202048	-0.2474		4.59142	3.63816	2.78953	3.01395
1.32	19.2637	19.2667	15.5047	17.6331		2.98951	2.99214	-0.676032	4.79638		-2.29791	3.12622	-5.12857	0.297769		2.68681	-3.58468	-0.287839	-2.46685		6.14781	6.1673	-0.196105	-0.224235		4.54343	3.58337	2.79631	3.0304
1.33	19.3226	19.3166	15.6049	17.7603		2.95368	2.95024	-0.706289	4.83369		-2.31336	3.13714	-5.19336	0.34689		2.69383	-3.60188	-0.311517	-2.39833		6.19875	6.23728	-0.17694	-0.188643		4.49954	3.53931	2.81205	3.04967
1.34	19.3756	19.375	15.7165	17.8677		2.9235	2.91801	-0.755242	4.87175		-2.33004	3.14743	-5.2259	0.384721		2.71152	-3.61489	-0.337009	-2.35324		6.24219	6.28229	-0.175831	-0.169493		4.44918	3.5009	2.81428	3.05864
1.35	19.4231	19.4277	15.8332	17.9751		2.8876	2.8904	-0.782999	4.90314		-2.33776	3.15535	-5.25704	0.431914		2.71905	-3.63031	-0.339677	-2.27835		6.28988	6.32719	-0.172842	-0.151573		4.39579	3.47208	2.82174	3.07125
1.36	19.474	19.4726	15.9649	18.0715		2.85081	2.8534	-0.833149	4.9235		-2.35031	3.17197	-5.26693	0.487938		2.7368	-3.64338	-0.393471	-2.22057		6.33073	6.37274	-0.161334	-0.120132		4.34302	3.44378	2.8365	3.07228
1.37	19.5224	19.5208	16.061	18.1764		2.81504	2.81742	-0.890732	4.94265		-2.35671	3.19084	-5.33338	0.540638		2.76551	-3.65861	-0.455029	-2.18734		6.37024	6.40691	-0.152598	-0.114015		4.2838	3.40827	2.8554	3.08141
1.38	19.5649	19.5672	16.1367	18.2963		2.78066	2.78743	-0.931332	4.99472		-2.36746	3.20212	-5.37233	0.604486		2.7792	-3.68502	-0.512532	-2.11052		6.40764	6.45882	-0.134636	-0.0836451		4.228	3.3564	2.85653	3.07969
1.39	19.6066	19.6133	16.2523	18.4064		2.75576	2.74784	-0.966259	5.02217		-2.38772	3.21943	-5.4097	0.6442		2.79446	-3.69494	-0.52085	-2.04136		6.44627	6.48475	-0.121894	-0.0643952		4.19052	3.32086	2.87405	3.07242
1.4	19.6559	19.6524	16.3305	18.5207		2.71846	2.711	-0.9907	5.05824		-2.39813	3.23335	-5.43758	0.689788		2.80727	-3.70746	-0.568232	-1.98372		6.48083	6.52439	-0.132385	-0.0497059		4.12606	3.30625	2.87925	3.06571
1.41	19.6945	19.6961	16.4127	18.6016		2.67332	2.6751	-0.992208	5.07996		-2.41355	3.24172	-5.45171	0.732519		2.82899	-3.72442	-0.61032	-1.93038		6.50913	6.5657	-0.123255	-0.0429129		4.06669	3.28922	2.89078	3.06292
1.42	19.7358	19.7363	16.4921	18.7283		2.63124	2.64397	-1.00129	5.09874		-2.43058	3.25457	-5.45911	0.772146		2.84519	-3.73998	-0.67883	-1.89393		6.54342	6.60649	-0.108388	-0.0271269		4.00658	3.28939	2.89554	3.0602
1.43	19.7767	19.7783	16.5413	18.8493		2.60095	2.59843	-1.0318	5.12664		-2.44447	3.26655	-5.47297	0.83904		2.86314	-3.74765	-0.711274	-1.82172		6.56291	6.6398	-0.0970577	-0.00195898		3.95503	3.28642	2.90248	3.04801
1.44	19.8138	19.8117	16.6047	18.9294		2.56566	2.5645	-1.04789	5.12332		-2.45737	3.28183	-5.47059	0.859806		2.87614	-3.77114	-0.74009	-1.79627		6.58041	6.68299	-0.0870224	0.0083843		3.89544	3.30273	2.90926	3.04945
1.45	19.849	19.8385	16.6522	19.0202		2.53597	2.53155	-1.05816	5.1531		-2.47304	3.30029	-5.46744	0.884781		2.89459	-3.79161	-0.776939	-1.779		6.59737	6.71448	-0.0696188	0.0222246		3.81951	3.30623	2.91324	3.04518
1.46	19.8738	19.8789	16.6715	19.1045		2.49924	2.49289	-1.07191	5.17083		-2.48437	3.31585	-5.49114	0.915748		2.91016	-3.80514	-0.824523	-1.73063		6.62121	6.73954	-0.0702336	0.0360452		3.74541	3.32148	2.91706	3.03287
1.47	19.9002	19.9106	16.7031	19.1918		2.46912	2.45925	-1.05315	5.19147		-2.50025	3.32921	-5.46814	0.936228		2.92402	-3.82296	-0.860529	-1.71906		6.62833	6.77607	-0.0668958	0.0392268		3.69447	3.32289	2.92353	3.01734
1.48	19.9398	19.9414	16.7581	19.3005		2.43115	2.42634	-1.07456	5.23129		-2.51419	3.34079	-5.43351	0.970661		2.9318	-3.8385	-0.870392	-1.70533		6.64089	6.80541	-0.0551951	0.0444591		3.63978	3.33083	2.93176	3.00206
1.49	19.9743	19.9725	16.7795	19.3848		2.38975	2.39136	-1.06815	5.21776		-2.53072	3.35773	-5.42045	1.00881		2.95016	-3.85228	-0.890424	-1.70225		6.66586	6.83307	-0.0453482	0.0469506		3.5701	3.34982	2.93328	3.00034
1.5	20.0068	20.0021	16.7742	19.4596		2.35024	2.35774	-1.07409	5.22551		-2.54673	3.37001	-5.40006	1.02728		2.96909	-3.86282	-0.922142	-1.69682		6.66719	6.84525	-0.0354336	0.0439095		3.5094	3.38202	2.93761	2.97938
1.51	20.0331	20.0383	16.7396	19.5238		2.31559	2.32167	-1.08054	5.23002		-2.56238	3.38374	-5.34802	1.02028		2.98007	-3.87916	-0.957591	-1.71562		6.66022	6.8679	-0.0331629	0.0488989		3.44772	3.42581	2.93755	2.97662
1.52	20.0614	20.0638	16.7445	19.6013		2.28504	2.28269	-1.08769	5.23547		-2.57513	3.39483	-5.31544	1.04917		2.98843	-3.89393	-0.972234	-1.70116		6.66854	6.89103	-0.0167746	0.055529		3.36446	3.44706	2.94108	2.95698
1.53	20.1007	20.0922	16.7141	19.6697		2.24827	2.25	-1.08948	5.23745		-2.5935	3.41062	-5.27368	1.06526		2.99418	-3.90308	-1.00047	-1.70154		6.67405	6.89103	-0.00991836	0.0571462		3.30737	3.45944	2.93744	2.93938
1.54	20.1286	20.1201	16.6777	19.767		2.21485	2.22416	-1.09993	5.24088		-2.60641	3.42765	-5.25474	1.07627		2.99948	-3.90701	-1.02936	-1.6993		6.68541	6.90768	-0.000156604	0.058109		3.23101	3.50878	2.94166	2.93053
1.55	20.1466	20.1501	16.6433	19.8437		2.1799	2.18955	-1.08689	5.22777		-2.62959	3.44903	-5.20259	1.09242		3.00196	-3.90627	-1.01909	-1.70677		6.69255	6.91968	0.0111134	0.0474615		3.16872	3.52924	2.94175	2.90822
1.56	20.1696	20.1776	16.5982	19.8992		2.14247	2.14646	-1.06878	5.2193		-2.64645	3.47104	-5.14085	1.08663		3.00625	-3.90685	-1.03989	-1.73499		6.69401	6.93487	0.0313176	0.0513224		3.1091	3.55719	2.9477	2.89507
1.57	20.1943	20.1971	16.5903	19.9871		2.11076	2.10683	-1.05732	5.20619		-2.65817	3.48541	-5.08556	1.10148		3.00492	-3.91223	-1.0326	-1.75964		6.70351	6.93731	0.0547204	0.0543384		3.04269	3.60628	2.95604	2.88285
1.58	20.2231	20.2218	16.5624	20.0543		2.08054	2.07336	-1.04299	5.20089		-2.67032	3.49593	-5.03621	1.10835		3.00995	-3.91203	-1.00485	-1.75007		6.70106	6.94834	0.0707558	0.0595153		2.97952	3.62392	2.9501	2.87076
1.59	20.2467	20.2488	16.5385	20.1364		2.05073	2.0445	-1.01489	5.15327		-2.68717	3.51538	-4.98095	1.09372		3.0099	-3.91773	-1.04252	-1.75925		6.69981	6.94965	0.0783731	0.0551943		2.90262	3.6626	2.95849	2.85417
1.6	20.2759	20.273	16.5024	20.175		2.01308	2.01373	-0.995073	5.12022		-2.694	3.52771	-4.91102	1.05046		3.01339	-3.91648	-1.06595	-1.79169		6.68801	6.95128	0.087601	0.0501678		2.83206	3.68375	2.96196	2.83652
1.61	20.2984	20.2935	16.4488	20.2239		1.97557	1.98333	-0.968507	5.07345		-2.70407	3.53277	-4.83948	1.04096		3.01833	-3.92354	-1.05971	-1.83137		6.68094	6.94969	0.111271	0.0335526		2.75229	3.68048	2.96392	2.82416
1.62	20.3168	20.3166	16.4013	20.269		1.94839	1.94733	-0.952592	5.04947		-2.71188	3.5333	-4.75034	1.01049		3.03112	-3.93011	-1.05523	-1.86044		6.68411	6.94886	0.129048	0.0351327		2.71034	3.69686	2.96541	2.82104
1.63	20.3427	20.3404	16.3587	20.3248		1.9109	1.90837	-0.938366	5.01424		-2.719	3.54198	-4.67918	1.00208		3.03804	-3.93798	-1.05051	-1.87854		6.68455	6.94557	0.136735	0.0274704		2.65286	3.70986	2.96311	2.81597
1.64	20.3612	20.3585	16.3429	20.3603		1.87521	1.87769	-0.902826	4.97845		-2.72113	3.54357	-4.59768	0.991079		3.04671	-3.94702	-1.07934	-1.91693		6.69937	6.94534	0.153363	0.0244133		2.60283	3.72223	2.96452	2.80681
1.65	20.382	20.3834	16.3246	20.3818		1.84453	1.84584	-0.856102	4.94151		-2.72588	3.54576	-4.52114	0.971539		3.04551	-3.9428	-1.06301	-1.96587		6.71014	6.93844	0.17701	0.014572		2.54195	3.73641	2.97137	2.79986
1.66	20.4055	20.4038	16.2885	20.4002		1.81022	1.81216	-0.833554	4.89086		-2.71994	3.54719	-4.44451	0.928054		3.05516	-3.94222	-1.07086	-2.02531		6.71625	6.93401	0.186294	0.00410064		2.4889	3.75314	2.97878	2.79512
1.67	20.4278	20.4132	16.2682	20.4148		1.77202	1.77307	-0.817766	4.84076		-2.71876	3.54763	-4.34832	0.870114		3.06173	-3.95294	-1.04589	-2.08226		6.71114	6.92309	0.190187	-0.0211776		2.42374	3.75403	2.97907	2.78927
1.68	20.4441	20.4427	16.1921	20.4316		1.73627	1.72954	-0.793425	4.81294		-2.71181	3.54466	-4.29487	0.842394		3.06629	-3.96249	-1.11187	-2.14097		6.70742	6.91199	0.202412	-0.0324524		2.35483	3.75825	2.99015	2.7855
1.69	20.458	20.4624	16.1393	20.4856		1.70123	1.69879	-0.772476	4.77167		-2.70737	3.53113	-4.21954	0.853113		3.06613	-3.96494	-1.15934	-2.14296		6.7142	6.89903	0.211032	-0.0535674		2.30855	3.7423	3.00174	2.7866
1.7	20.4719	20.4795	16.0447	20.5303		1.6683	1.66278	-0.736109	4.741		-2.70336	3.52464	-4.18495	0.859323		3.07179	-3.96127	-1.17888	-2.17196		6.71084	6.88637	0.220354	-0.0644333		2.24609	3.72409	3.0062	2.78986
1.71	20.48	20.4892	16.0428	20.5662		1.63398	1.62555	-0.712252	4.7039		-2.69285	3.51811	-4.05526	0.84598		3.07043	-3.97614	-1.17708	-2.20755		6.71567	6.8715	0.240721	-0.078114		2.17426	3.73255	3.00602	2.79083
1.72	20.5017	20.5043	16.021	20.5664		1.59023	1.58421	-0.719062	4.64613		-2.68008	3.5123	-3.97373	0.817743		3.07781	-3.9804	-1.19572	-2.25149		6.74418	6.8663	0.251435	-0.0864085		2.12881	3.71553	3.01969	2.78604
1.73	20.5201	20.5156	16.0383	20.5956		1.54938	1.55212	-0.689962	4.60294		-2.66694	3.48712	-3.85648	0.785098		3.08937	-3.99611	-1.20632	-2.30554		6.75609	6.85062	0.261513	-0.0840146		2.06558	3.68375	3.02139	2.79206
1.74	20.5337	20.5299	16.0516	20.6263		1.5119	1.511	-0.668807	4.57849		-2.65523	3.47545	-3.76194	0.792232		3.10211	-4.00903	-1.19304	-2.32104		6.76111	6.8278	0.27559	-0.0988583		2.04082	3.67256	3.03461	2.80259
1.75	20.5451	20.5423	16.0409	20.6246		1.46947	1.47445	-0.667848	4.515		-2.64	3.46532	-3.69241	0.758136		3.11751	-4.01675	-1.18868	-2.34856		6.77241	6.81136	0.282964	-0.109286		1.99719	3.62435	3.03473	2.80535
1.76	20.5499	20.5534	16.0393	20.6433		1.43575	1.43407	-0.636624	4.45117		-2.62384	3.44744	-3.60689	0.712172		3.12753	-4.03033	-1.1684	-2.39829		6.77425	6.80503	0.290338	-0.117661		1.93821	3.57231	3.04764	2.80689
1.77	20.5679	20.5748	16.0452	20.6562		1.38175	1.39119	-0.620937	4.41974		-2.60087	3.42381	-3.505	0.660676		3.13935	-4.03689	-1.1668	-2.4522		6.77963	6.78027	0.298817	-0.124031		1.90532	3.52497	3.05318	2.80784
1.78	20.5823	20.5825	16.0548	20.6896		1.34176	1.34279	-0.596722	4.40704		-2.57156	3.39469	-3.40081	0.607556		3.15782	-4.05692	-1.20082	-2.48131		6.79163	6.75647	0.30945	-0.128565		1.88228	3.48699	3.06181	2.8118
1.79	20.5953	20.5938	16.0437	20.7001		1.29746	1.30126	-0.575532	4.36996		-2.54742	3.37395	-3.29164	0.574356		3.17507	-4.06508	-1.20773	-2.53638		6.79748	6.72898	0.31902	-0.142547		1.85758	3.43182	3.07954	2.83158
1.8	20.6026	20.6003	16.0417	20.739		1.25387	1.25324	-0.541481	4.32741		-2.51119	3.3436	-3.20797	0.569792		3.18095	-4.08444	-1.20063	-2.57312		6.81296	6.71061	0.310893	-0.150379		1.80744	3.37838	3.08736	2.84028
1.81	20.6018	20.6023	16.0563	20.7572		1.20774	1.2052	-0.561828	4.29399		-2.48236	3.30936	-3.11394	0.540417		3.2005	-4.10053	-1.18181	-2.61914		6.80715	6.68334	0.310846	-0.151775		1.76536	3.32429	3.11007	2.84835
1.82	20.6005	20.6031	16.0794	20.7671		1.15678	1.15724	-0.553246	4.27524		-2.44922	3.28245	-3.00098	0.502897		3.21643	-4.10836	-1.22187	-2.65508		6.81403	6.6659	0.306257	-0.151533		1.73796	3.25586	3.12125	2.85932
1.83	20.6045	20.6115	16.0856	20.7998		1.11144	1.11519	-0.52855	4.25245		-2.40929	3.23706	-2.88448	0.468109		3.23009	-4.13493	-1.25632	-2.68406		6.81653	6.65232	0.301198	-0.16321		1.69616	3.1817	3.138	2.86604
1.84	20.6152	20.604	16.099	20.7755		1.065	1.06969	-0.50813	4.22505		-2.37352	3.20074	-2.79733	0.404353		3.25374	-4.1539	-1.29288	-2.78234		6.82377	6.64245	0.298678	-0.164494		1.66683	3.11846	3.14746	2.88593
1.85	20.6107	20.6163	16.1433	20.7674		1.01739	1.01548	-0.496455	4.20495		-2.34151	3.17183	-2.68394	0.35372		3.27131	-4.17433	-1.28583	-2.81879		6.82041	6.61997	0.289687	-0.168215		1.6581	3.06193	3.15416	2.89526
1.86	20.6168	20.6245	16.1577	20.7776		0.97113	0.969826	-0.490705	4.16567		-2.30168	3.13127	-2.60561	0.3208		3.28959	-4.18839	-1.30816	-2.85109		6.8171	6.60261	0.284045	-0.173181		1.6206	3.00606	3.16612	2.91877
1.87	20.6183	20.6224	16.1812	20.7787		0.91978	0.92018	-0.492472	4.15498		-2.26607	3.09196	-2.51687	0.287724		3.31372	-4.20895	-1.31208	-2.89128		6.81708	6.58612	0.276434	-0.175349		1.59963	2.93126	3.18262	2.92924
1.88	20.6215	20.6147	16.1897	20.7533		0.867588	0.867363	-0.47786	4.14949		-2.22398	3.05149	-2.4278	0.261132		3.33932	-4.23437	-1.31651	-2.94501		6.81425	6.57648	0.273093	-0.173817		1.58691	2.83593	3.19762	2.94259
1.89	20.617	20.608	16.1955	20.7354		0.813405	0.818705	-0.49036	4.11691		-2.19177	3.00914	-2.30502	0.212957		3.35878	-4.24963	-1.28938	-2.96758		6.82559	6.56746	0.253464	-0.173542		1.56828	2.75128	3.21004	2.96062
1.9	20.6167	20.6139	16.1799	20.6997		0.756635	0.760787	-0.480054	4.09384		-2.15248	2.96642	-2.24553	0.147877		3.36977	-4.27854	-1.29574	-2.99219		6.82016	6.55317	0.240842	-0.17294		1.5412	2.66254	3.22857	2.98168
1.91	20.6083	20.6124	16.2062	20.6796		0.709211	0.710435	-0.468096	4.05802		-2.10963	2.92996	-2.15635	0.0948013		3.39052	-4.30245	-1.34307	-3.04285		6.81969	6.53797	0.231314	-0.168481		1.51774	2.57193	3.23689	2.99492
1.92	20.6076	20.6069	16.1921	20.6512		0.655844	0.652738	-0.483501	4.02573		-2.07116	2.89046	-2.06749	0.0384778		3.41999	-4.33078	-1.36682	-3.07177		6.82641	6.5237	0.219238	-0.166056		1.51001	2.49471	3.24515	3.00739
1.93	20.6013	20.6027	16.2205	20.6282		0.599399	0.591616	-0.470869	3.98005		-2.03295	2.85006	-1.98117	-0.00781342		3.45439	-4.35886	-1.39183	-3.09813		6.81933	6.50983	0.21411	-0.165261		1.50041	2.39881	3.2676	3.03456
1.94	20.6005	20.5983	16.2426	20.6003		0.539339	0.536822	-0.475245	3.94066		-1.98863	2.80966	-1.86164	-0.064947		3.48486	-4.3936	-1.33269	-3.13204		6.80482	6.50319	0.186183	-0.16679		1.51137	2.33047	3.28601	3.05512
1.95	20.5982	20.5918	16.2494	20.5654		0.48849	0.479679	-0.486262	3.92046		-1.94143	2.76581	-1.79497	-0.121815		3.51854	-4.41692	-1.31296	-3.18365		6.79897	6.50561	0.175997	-0.173477		1.51362	2.21929	3.31413	3.07329
1.96	20.591	20.5955	16.2495	20.5338		0.42976	0.422626	-0.485474	3.89213		-1.88791	2.72927	-1.72421	-0.188019		3.54808	-4.45248	-1.30667	-3.19938		6.7913	6.50544	0.155143	-0.17152		1.51614	2.1285	3.32904	3.08914
1.97	20.5808	20.5876	16.2492	20.4939		0.373081	0.371789	-0.48053	3.8762		-1.84705	2.67817	-1.64981	-0.247073		3.57909	-4.48127	-1.29651	-3.24971		6.78591	6.5014	0.147951	-0.172886		1.51122	2.03253	3.34419	3.10346
1.98	20.5831	20.5795	16.2426	20.4375		0.317282	0.317518	-0.513961	3.85724		-1.79986	2.63103	-1.58795	-0.319161		3.60899	-4.5085	-1.27753	-3.28343		6.76751	6.48692	0.128731	-0.170027		1.49329	1.92386	3.36058	3.12121
1.99	20.5694	20.5668	16.2366	20.4139		0.261177	0.26536	-0.51137	3.7952		-1.76237	2.58574	-1.52811	-0.360721		3.63175	-4.53975	-1.25716	-3.28967		6.76087	6.48242	0.122479	-0.171283		1.50381	1.83745	3.37413	3.13912
2	20.5682	20.5668	16.2619	20.3301		0.201906	0.209563	-0.513964	3.74386		-1.7195	2.54583	-1.46638	-0.409504		3.66699	-4.56099	-1.24775	-3.3416		6.73884	6.47763	0.108622	-0.171273		1.49762	1.76123	3.38797	3.15768
2.01	20.5564	20.5528	16.2237	20.2631		0.153214	0.147732	-0.507619	3.72353		-1.67528	2.5025	-1.3909	-0.486984		3.6901	-4.59169	-1.23919	-3.35067		6.72909	6.47973	0.0913126	-0.17158		1.49198	1.67799	3.40505	3.16695
2.02	20.5421	20.5303	16.1754	20.23		0.0972015	0.0968436	-0.504109	3.67435		-1.63047	2.45816	-1.3402	-0.537827		3.72489	-4.61902	-1.24467	-3.36104		6.73345	6.46418	0.0797052	-0.17395		1.48585	1.58952	3.41862	3.18797
2.03	20.5235	20.5259	16.1384	20.1709		0.0416675	0.0387317	-0.521634	3.61852		-1.59015	2.41454	-1.28358	-0.587211		3.75588	-4.65393	-1.25087	-3.36718		6.72625	6.46804	0.0676687	-0.183412		1.48229	1.50411	3.43374	3.19421
2.04	20.5147	20.5145	16.1033	20.0676		-0.0234509	-0.0185388	-0.507345	3.58717		-1.54688	2.37155	-1.252	-0.656481		3.79261	-4.67786	-1.25111	-3.38959		6.70671	6.4849	0.0518444	-0.171068		1.46136	1.42097	3.44855	3.21742
2.05	20.4978	20.499	16.0305	19.9942		-0.0828317	-0.0721828	-0.474542	3.5056		-1.51046	2.33232	-1.18213	-0.712572		3.80992	-4.70699	-1.25821	-3.39868		6.67892	6.47819	0.0379804	-0.178368		1.44802	1.33915	3.46555	3.2267
2.06	20.4975	20.5022	15.9899	19.8971		-0.140442	-0.136019	-0.459931	3.43263		-1.47453	2.29794	-1.14553	-0.743424		3.84142	-4.7349	-1.21958	-3.41449		6.65823	6.47382	0.0204279	-0.175257		1.43225	1.27064	3.48513	3.23319
2.07	20.4799	20.4917	15.9524	19.7819		-0.185595	-0.186639	-0.458199	3.339		-1.42847	2.24617	-1.12029	-0.795732		3.86332	-4.76493	-1.2175	-3.44307		6.6358	6.46551	0.00502296	-0.179074		1.41252	1.20736	3.49414	3.24384
2.08	20.47	20.4713	15.8568	19.6755		-0.236463	-0.243499	-0.451434	3.27114		-1.38373	2.20805	-1.08504	-0.851033		3.9017	-4.80033	-1.18345	-3.44311		6.61238	6.47277	-0.00257764	-0.1799		1.38225	1.12602	3.50093	3.25246
2.09	20.4579	20.4591	15.8078	19.5475		-0.291727	-0.292719	-0.449746	3.18361		-1.3455	2.16957	-1.07587	-0.901235		3.9345	-4.82675	-1.15592	-3.4797		6.58727	6.47112	-0.012895	-0.190739		1.3611	1.05032	3.51162	3.26134
2.1	20.4371	20.4412	15.7537	19.4196		-0.350222	-0.350035	-0.45443	3.08961		-1.30952	2.13089	-1.01931	-0.958466		3.95231	-4.85138	-1.11104	-3.49571		6.55789	6.47457	-0.0320874	-0.197707		1.31864	0.997635	3.52479	3.27009
2.11	20.4237	20.4222	15.6941	19.3023		-0.401896	-0.394606	-0.460458	2.99106		-1.27416	2.09558	-0.97614	-1.00788		3.97922	-4.88535	-1.0703	-3.51201		6.52727	6.47519	-0.0411013	-0.205569		1.27882	0.927472	3.53075	3.28916
2.12	20.4114	20.4167	15.5806	19.1904		-0.456273	-0.454741	-0.439062	2.9032		-1.23571	2.06696	-0.951402	-1.02707		4.00863	-4.91173	-1.06082	-3.5324		6.49188	6.4805	-0.0559228	-0.209892		1.2449	0.892685	3.53889	3.30082
2.13	20.3975	20.4028	15.5219	19.0815		-0.506283	-0.511009	-0.448293	2.78068		-1.19933	2.03301	-0.925468	-1.05793		4.03149	-4.93611	-1.01535	-3.54023		6.46929	6.48738	-0.0611344	-0.205331		1.18355	0.852772	3.53883	3.30845
2.14	20.3893	20.3887	15.4232	18.9319		-0.562209	-0.560559	-0.462636	2.66967		-1.16956	2.00172	-0.920707	-1.10337		4.06216	-4.96056	-0.979655	-3.57745		6.43185	6.49119	-0.0730226	-0.216581		1.17264	0.789768	3.54363	3.31455
2.15	20.371	20.3689	15.3516	18.8088		-0.611672	-0.609244	-0.440709	2.56223		-1.13764	1.97049	-0.910426	-1.14314		4.09196	-4.99499	-0.970405	-3.58721		6.39886	6.48971	-0.0923082	-0.221445		1.12704	0.759458	3.54503	3.32187
2.16	20.3547	20.3471	15.2863	18.7015		-0.662463	-0.660013	-0.404627	2.45454		-1.10987	1.94056	-0.879481	-1.17702		4.12479	-5.02607	-0.933129	-3.62169		6.37243	6.49783	-0.10009	-0.223899		1.06123	0.692541	3.54094	3.33186
2.17	20.3308	20.321	15.1979	18.5647		-0.713309	-0.708242	-0.424435	2.33157		-1.0808	1.90315	-0.882414	-1.20452		4.14104	-5.05366	-0.874865	-3.62923		6.3358	6.49033	-0.103954	-0.227117		1.01244	0.643423	3.54215	3.32774
2.18	20.3044	20.305	15.106	18.4551		-0.755789	-0.758399	-0.419025	2.20487		-1.05379	1.87071	-0.847268	-1.22946		4.174	-5.07689	-0.835789	-3.66997		6.29843	6.49194	-0.107697	-0.245929		0.946585	0.606291	3.53634	3.33017
2.19	20.2988	20.2862	15.0068	18.3413		-0.800593	-0.809258	-0.418966	2.07696		-1.02503	1.84469	-0.832027	-1.24445		4.20258	-5.10475	-0.794975	-3.66387		6.25955	6.49039	-0.134629	-0.255031		0.904211	0.575913	3.54126	3.33698
2.2	20.27	20.2685	14.8906	18.2465		-0.850275	-0.854798	-0.407302	1.93883		-1.00029	1.82714	-0.835679	-1.22423		4.23063	-5.13386	-0.757068	-3.68311		6.21886	6.5001	-0.141179	-0.255419		0.848121	0.540012	3.53424	3.34116
2.21	20.2539	20.2488	14.802	18.1364		-0.906373	-0.902826	-0.409667	1.76973		-0.975002	1.80324	-0.836803	-1.2308		4.25393	-5.15941	-0.721013	-3.72121		6.18616	6.49382	-0.156319	-0.260463		0.785982	0.501512	3.5401	3.34442
2.22	20.225	20.2304	14.7121	18.0099		-0.948721	-0.945699	-0.386079	1.64279		-0.952386	1.77991	-0.821368	-1.24941		4.2823	-5.17707	-0.69885	-3.7436		6.14889	6.48951	-0.169566	-0.26946		0.695177	0.479528	3.53642	3.34711
2.23	20.1975	20.2129	14.6551	17.8944		-0.99424	-0.995695	-0.420413	1.50257		-0.935173	1.75701	-0.797625	-1.2853		4.30864	-5.20846	-0.644337	-3.77099		6.1188	6.48262	-0.174453	-0.279708		0.624073	0.442983	3.52791	3.34789
2.24	20.1768	20.1847	14.5613	17.8054		-1.04342	-1.0412	-0.440253	1.34446		-0.907833	1.73709	-0.794057	-1.2916		4.35095	-5.23839	-0.586461	-3.80773		6.08512	6.46611	-0.184779	-0.29291		0.557016	0.430728	3.52512	3.35507
2.25	20.1552	20.157	14.5095	17.6964		-1.08136	-1.08675	-0.464928	1.18222		-0.893225	1.71764	-0.78085	-1.29378		4.37088	-5.26122	-0.570063	-3.82985		6.04541	6.46775	-0.186177	-0.29718		0.461267	0.409352	3.52395	3.3518
2.26	20.1305	20.127	14.4383	17.6005		-1.12765	-1.13223	-0.486613	1.03099		-0.877564	1.6997	-0.798449	-1.3204		4.3919	-5.29008	-0.550611	-3.86139		6.01108	6.45576	-0.189374	-0.299353		0.363116	0.389157	3.51187	3.35193
2.27	20.0964	20.0956	14.3685	17.5435		-1.17201	-1.17959	-0.488321	0.881401		-0.862341	1.68395	-0.787449	-1.3365		4.41311	-5.32202	-0.495669	-3.88626		5.98042	6.44394	-0.201041	-0.299896		0.279136	0.377616	3.49988	3.35303
2.28	20.0745	20.0701	14.3371	17.4226		-1.21459	-1.2163	-0.513537	0.709341		-0.846555	1.67601	-0.784341	-1.36849		4.43417	-5.34084	-0.470215	-3.96155		5.93849	6.4286	-0.210063	-0.303238		0.186377	0.383126	3.48605	3.35801
2.29	20.0421	20.0432	14.3291	17.3197		-1.25967	-1.26291	-0.52919	0.534376		-0.836573	1.66747	-0.769404	-1.37499		4.47031	-5.37104	-0.428398	-4.01933		5.89727	6.40897	-0.221022	-0.309739		0.0958732	0.365452	3.46859	3.35932
2.3	20.0163	20.0114	14.2968	17.2696		-1.30473	-1.30228	-0.529395	0.359477		-0.835199	1.65636	-0.751149	-1.36402		4.49698	-5.40153	-0.394465	-4.05869		5.85939	6.38491	-0.239347	-0.313228		-0.00327734	0.352771	3.44946	3.36237
2.31	19.9882	19.978	14.2719	17.1836		-1.35171	-1.34497	-0.543657	0.178169		-0.824001	1.64841	-0.74307	-1.38234		4.52432	-5.42322	-0.390249	-4.09241		5.82822	6.36502	-0.246346	-0.319628		-0.0913989	0.331686	3.43838	3.36332
2.32	19.9453	19.9513	14.2611	17.1239		-1.39271	-1.39065	-0.555561	-0.00574234		-0.818424	1.64227	-0.699674	-1.38281		4.5534	-5.4496	-0.341013	-4.14339		5.79233	6.33984	-0.255964	-0.317971		-0.18591	0.332642	3.43192	3.3694
2.33	19.9122	19.9188	14.2519	17.0892		-1.43871	-1.43043	-0.581396	-0.180331		-0.809438	1.62712	-0.685185	-1.36755		4.58497	-5.48298	-0.328451	-4.18597		5.7627	6.30214	-0.276144	-0.330565		-0.277662	0.318068	3.423	3.37059
2.34	19.8731	19.8716	14.2673	17.0622		-1.48589	-1.47997	-0.595758	-0.344291		-0.798925	1.61559	-0.702872	-1.36555		4.61827	-5.5187	-0.327883	-4.1851		5.73475	6.27516	-0.280768	-0.328059		-0.383749	0.296853	3.40741	3.37172
2.35	19.8366	19.8391	14.2463	17.0386		-1.52333	-1.52692	-0.617063	-0.527182		-0.787382	1.61086	-0.691315	-1.37777		4.65621	-5.55293	-0.322841	-4.2319		5.6872	6.23963	-0.281518	-0.331114		-0.475192	0.286988	3.39328	3.37181
2.36	19.8056	19.806	14.2531	17.0319		-1.56098	-1.56242	-0.629016	-0.697407		-0.778743	1.60969	-0.681916	-1.37243		4.69002	-5.58791	-0.238547	-4.26357		5.65673	6.20234	-0.292079	-0.341979		-0.555727	0.251085	3.37757	3.37866
2.37	19.7623	19.7691	14.2592	17.0363		-1.59723	-1.6015	-0.618608	-0.884538		-0.778934	1.60919	-0.6556	-1.35228		4.71686	-5.62286	-0.187785	-4.27402		5.6205	6.18316	-0.308501	-0.33627		-0.660891	0.253262	3.35651	3.38123
2.38	19.7244	19.7212	14.2701	17.0249		-1.63661	-1.646	-0.638381	-1.06048		-0.777585	1.60017	-0.637657	-1.35082		4.75618	-5.66296	-0.150823	-4.32259		5.58276	6.13123	-0.332008	-0.338826		-0.763983	0.235118	3.34556	3.39095
2.39	19.6843	19.6856	14.3081	17.0262		-1.68187	-1.67833	-0.659849	-1.23696		-0.777393	1.60057	-0.625309	-1.32171		4.79388	-5.69365	-0.1161	-4.35895		5.55604	6.09467	-0.332771	-0.33321		-0.881929	0.228726	3.33059	3.40293
2.4	19.6323	19.6436	14.3039	17.0396		-1.72431	-1.71768	-0.675341	-1.39806		-0.778222	1.60171	-0.621272	-1.28652		4.82878	-5.73007	-0.0819219	-4.3806		5.52415	6.04692	-0.323639	-0.337739		-0.965642	0.216956	3.32226	3.40568
2.41	19.6001	19.5941	14.3333	17.0792		-1.76028	-1.75894	-0.700306	-1.55137		-0.77159	1.59761	-0.600317	-1.24249		4.8606	-5.76227	-0.0647021	-4.38689		5.49523	5.99452	-0.336554	-0.328326		-1.05941	0.19887	3.30167	3.4089
2.42	19.5481	19.5511	14.378	17.1132		-1.79564	-1.7962	-0.724856	-1.70787		-0.772109	1.59999	-0.584097	-1.19406		4.902	-5.79939	-1.14077e-05	-4.39532		5.46323	5.95195	-0.348011	-0.331095		-1.14571	0.157368	3.28548	3.41137
2.43	19.5012	19.4981	14.4207	17.1464		-1.83688	-1.83503	-0.742235	-1.85534		-0.777675	1.60542	-0.573109	-1.149		4.92939	-5.83869	0.0452886	-4.40344		5.44145	5.9099	-0.360396	-0.340308		-1.23104	0.123175	3.27617	3.41986
2.44	19.4553	19.4521	14.4654	17.2094		-1.87039	-1.86664	-0.763712	-1.993		-0.782479	1.60884	-0.582937	-1.08748		4.97272	-5.86699	0.0709684	-4.39461		5.41558	5.84613	-0.369772	-0.332483		-1.32666	0.0767708	3.26208	3.41857
2.45	19.4059	19.4057	14.5133	17.2841		-1.90874	-1.90926	-0.758537	-2.13986		-0.783232	1.61412	-0.557397	-1.01038		5.00946	-5.90238	0.123674	-4.40797		5.39552	5.80739	-0.379889	-0.323893		-1.39672	0.0554528	3.25151	3.42639
2.46	19.3639	19.3536	14.5646	17.3905		-1.93807	-1.94361	-0.792478	-2.28285		-0.788008	1.6201	-0.538958	-0.945066		5.04216	-5.9404	0.123958	-4.41849		5.37063	5.764	-0.379379	-0.323042		-1.49496	0.0211338	3.23699	3.42868
2.47	19.318	19.3158	14.6029	17.4944		-1.98206	-1.97659	-0.825954	-2.43149		-0.789611	1.62399	-0.519596	-0.872904		5.07703	-5.97646	0.147209	-4.38776		5.35526	5.70344	-0.383067	-0.318916		-1.57882	-0.00337276	3.23614	3.43378
2.48	19.2579	19.2624	14.6269	17.5402		-2.00966	-2.00933	-0.816955	-2.56555		-0.803135	1.62989	-0.523583	-0.822189		5.11439	-6.01321	0.169645	-4.39622		5.33254	5.65344	-0.399574	-0.322868		-1.66098	-0.0120982	3.23156	3.44313
2.49	19.2102	19.1987	14.6842	17.6387		-2.04345	-2.04423	-0.843236	-2.67172		-0.814525	1.63817	-0.50722	-0.760565		5.14997	-6.0464	0.21063	-4.38366		5.30046	5.61309	-0.400137	-0.317428		-1.74402	-0.0484621	3.2276	3.44543
2.5	19.1596	19.1498	14.7418	17.729		-2.07319	-2.07539	-0.853774	-2.80675		-0.824073	1.6436	-0.472639	-0.702061		5.17126	-6.078	0.215744	-4.39432		5.29923	5.5679	-0.399788	-0.31012		-1.83524	-0.092094	3.22746	3.45234
2.51	19.1014	19.098	14.801	17.8125		-2.10229	-2.10807	-0.860913	-2.90784		-0.836236	1.65496	-0.487031	-0.618235		5.2063	-6.10437	0.24119	-4.36571		5.29017	5.51301	-0.395195	-0.311277		-1.90118	-0.149086	3.22225	3.44999
2.52	19.0529	19.0544	14.8423	17.891		-2.13511	-2.13626	-0.854217	-3.02723		-0.83905	1.66857	-0.476763	-0.558207		5.24374	-6.14044	0.264474	-4.35951		5.27408	5.47302	-0.394323	-0.313321		-1.98029	-0.179286	3.22153	3.45862
2.53	18.993	18.9989	14.9075	17.9998		-2.17096	-2.17142	-0.848375	-3.12515		-0.853021	1.67941	-0.458604	-0.475304		5.28651	-6.17995	0.293277	-4.33138		5.26937	5.43058	-0.391641	-0.307749		-2.04647	-0.208152	3.23241	3.46496
2.54	18.9363	18.9537	14.939	18.0765		-2.19887	-2.20252	-0.856895	-3.24502		-0.857073	1.68661	-0.462287	-0.391502		5.31614	-6.21896	0.326905	-4.30788		5.26731	5.39273	-0.388275	-0.303995		-2.12115	-0.260789	3.22531	3.47525
2.55	18.8886	18.8968	14.9613	18.1701		-2.23284	-2.23972	-0.862114	-3.33702		-0.861985	1.69101	-0.445174	-0.30927		5.35023	-6.25922	0.337891	-4.29514		5.25656	5.35846	-0.381434	-0.295236		-2.19602	-0.319481	3.22242	3.48513
2.56	18.8357	18.8347	14.9836	18.2371		-2.26228	-2.26786	-0.85428	-3.43119		-0.87105	1.69183	-0.43438	-0.226435		5.38532	-6.2977	0.326248	-4.25448		5.2439	5.30549	-0.384621	-0.293434		-2.27942	-0.368742	3.22332	3.49533
2.57	18.7847	18.7831	15.0078	18.2988		-2.29947	-2.29469	-0.856228	-3.51728		-0.878857	1.70589	-0.432157	-0.145888		5.41527	-6.3194	0.332325	-4.21167		5.23989	5.26138	-0.378742	-0.289589		-2.36346	-0.443829	3.21771	3.49943
2.58	18.7222	18.7279	15.0179	18.3545		-2.33837	-2.32454	-0.863038	-3.59211		-0.891715	1.7171	-0.409669	-0.0654066		5.45406	-6.34843	0.33345	-4.19543		5.24092	5.21855	-0.371398	-0.289802		-2.43354	-0.497431	3.21664	3.49959
2.59	18.6692	18.6678	15.0287	18.4176		-2.3664	-2.35979	-0.856675	-3.64324		-0.901132	1.71846	-0.395807	0.0110471		5.47915	-6.37226	0.389897	-4.1562		5.25137	5.18375	-0.358347	-0.277843		-2.4898	-0.551062	3.2125	3.50388
2.6	18.6154	18.6101	15.0431	18.4977		-2.39061	-2.38905	-0.860026	-3.71062		-0.911359	1.72896	-0.394777	0.125206		5.50027	-6.40134	0.414751	-4.10087		5.26014	5.15919	-0.338147	-0.274755		-2.55863	-0.596969	3.21737	3.50647
2.61	18.5655	18.5584	15.0463	18.5329		-2.41846	-2.42089	-0.837226	-3.76629		-0.919383	1.74565	-0.392791	0.205738		5.52074	-6.41785	0.440906	-4.06872		5.25903	5.13586	-0.328032	-0.256782		-2.61198	-0.643472	3.23047	3.50971
2.62	18.5088	18.4963	15.0561	18.5815		-2.44735	-2.4524	-0.816952	-3.81909		-0.927503	1.75989	-0.370779	0.318911		5.53937	-6.43776	0.491774	-4.0054		5.24893	5.09496	-0.311647	-0.248468		-2.68	-0.716141	3.24356	3.50695
2.63	18.4422	18.4434	15.0406	18.6276		-2.47946	-2.47439	-0.797275	-3.8594		-0.94053	1.75956	-0.366947	0.410273		5.5559	-6.45716	0.51139	-3.96055		5.24483	5.06027	-0.29498	-0.24348		-2.73862	-0.789344	3.24835	3.50527
2.64	18.3876	18.393	15.0242	18.6616		-2.5041	-2.50523	-0.790899	-3.90786		-0.953171	1.76866	-0.355356	0.488348		5.57018	-6.46979	0.538391	-3.90214		5.23708	5.02724	-0.281763	-0.231417		-2.79073	-0.861482	3.2663	3.50823
2.65	18.3424	18.3402	15.0251	18.7177		-2.5421	-2.54155	-0.77631	-3.94081		-0.959334	1.7804	-0.342642	0.583025		5.58844	-6.49211	0.555641	-3.82264		5.23094	4.99963	-0.258637	-0.222249		-2.83672	-0.931869	3.27186	3.50928
2.66	18.2899	18.2884	14.9962	18.7469		-2.57548	-2.57346	-0.754602	-3.96497		-0.968359	1.79338	-0.331277	0.685981		5.59631	-6.50096	0.595698	-3.76777		5.23628	4.97293	-0.232161	-0.207028		-2.88406	-1.02546	3.27722	3.50776
2.67	18.2354	18.2491	14.9865	18.7723		-2.59815	-2.59965	-0.701707	-3.97984		-0.977158	1.80406	-0.308177	0.775807		5.60791	-6.50405	0.622298	-3.72276		5.23771	4.94499	-0.205633	-0.184262		-2.92621	-1.10374	3.28645	3.50759
2.68	18.1846	18.1912	14.9479	18.7519		-2.62438	-2.61995	-0.673831	-4.04104		-0.991675	1.81808	-0.302838	0.871834		5.6119	-6.50969	0.673387	-3.66373		5.23248	4.91712	-0.179656	-0.176926		-2.95766	-1.18804	3.29389	3.50402
2.69	18.1316	18.135	14.9446	18.7392		-2.65956	-2.65571	-0.651707	-4.05531		-1.00184	1.8327	-0.270488	0.917758		5.61388	-6.51253	0.744963	-3.64583		5.22141	4.89169	-0.154541	-0.168383		-3.01074	-1.27863	3.30159	3.50047
2.7	18.0799	18.0811	14.9297	18.7033		-2.68931	-2.69217	-0.644582	-4.07325		-1.01601	1.84474	-0.23751	0.964643		5.61399	-6.51456	0.762066	-3.63231		5.23489	4.88077	-0.115976	-0.15918		-3.0402	-1.36163	3.31355	3.49316
2.71	18.0335	18.0328	14.8579	18.6528		-2.71453	-2.7243	-0.639577	-4.06588		-1.02075	1.85361	-0.255597	1.02907		5.61189	-6.50853	0.782159	-3.57914		5.23754	4.86951	-0.0897063	-0.15401		-3.09055	-1.46825	3.32476	3.49112
2.72	17.981	17.9841	14.816	18.6281		-2.74589	-2.74796	-0.605537	-4.07007		-1.03364	1.85764	-0.22775	1.10461		5.60853	-6.50435	0.831223	-3.5426		5.21278	4.84507	-0.0591254	-0.149041		-3.15008	-1.56709	3.32258	3.48551
2.73	17.9309	17.932	14.7625	18.5818		-2.78211	-2.7827	-0.555093	-4.05868		-1.0463	1.87967	-0.209842	1.17284		5.59852	-6.50327	0.888248	-3.52849		5.19926	4.82092	-0.0294037	-0.147622		-3.18229	-1.64807	3.34152	3.47945
2.74	17.8816	17.882	14.7153	18.5165		-2.81784	-2.81115	-0.537503	-4.06942		-1.05777	1.88752	-0.175636	1.20453		5.57987	-6.48819	0.904575	-3.52257		5.19397	4.80719	0.00379276	-0.127421		-3.22508	-1.73817	3.34675	3.4688
2.75	17.8379	17.8329	14.6781	18.4494		-2.84006	-2.84654	-0.504385	-4.05089		-1.0681	1.89314	-0.134223	1.27027		5.56161	-6.4716	0.931167	-3.50604		5.18322	4.78841	0.0501288	-0.115043		-3.26982	-1.81465	3.35566	3.46719
2.76	17.7847	17.7801	14.617	18.346		-2.8699	-2.87721	-0.476846	-4.02697		-1.07902	1.90616	-0.110215	1.33577		5.54947	-6.45259	0.957144	-3.46321		5.17606	4.77669	0.077842	-0.10766		-3.28512	-1.90071	3.35717	3.458
2.77	17.7355	17.7281	14.5635	18.251		-2.9036	-2.90841	-0.430447	-4.0415		-1.09474	1.91821	-0.0622944	1.38469		5.52988	-6.43996	1.00214	-3.45118		5.16328	4.76599	0.111191	-0.0937122		-3.3128	-1.99458	3.37447	3.45518
2.78	17.6876	17.6862	14.457	18.1707		-2.9378	-2.93528	-0.415736	-4.04859		-1.10854	1.93519	-0.05484	1.4491		5.51434	-6.41401	1.02865	-3.42281		5.15167	4.75399	0.145411	-0.0854857		-3.36235	-2.09666	3.37984	3.45029
2.79	17.6385	17.641	14.3846	18.0616		-2.96927	-2.96528	-0.396523	-4.0352		-1.12018	1.94575	-0.0240409	1.47709		5.49372	-6.39074	1.0449	-3.40657		5.14442	4.75346	0.183983	-0.0785872		-3.40643	-2.19942	3.38482	3.43662
2.8	17.5921	17.5881	14.3286	17.9781		-3.00615	-2.99881	-0.389727	-4.04756		-1.14182	1.95786	-0.0188578	1.50202		5.47039	-6.36345	1.04419	-3.3792		5.12594	4.73095	0.218926	-0.0772292		-3.42643	-2.28514	3.38816	3.42814
2.81	17.5551	17.5454	14.2506	17.8978		-3.03457	-3.02895	-0.35056	-4.02822		-1.15239	1.97228	0.000808236	1.53966		5.44096	-6.33965	1.06597	-3.35539		5.11704	4.71985	0.25143	-0.0695007		-3.43988	-2.38156	3.388	3.42037
2.82	17.5111	17.5098	14.1279	17.8011		-3.0689	-3.0593	-0.331038	-4.01807		-1.16265	1.9824	-0.0096037	1.58759		5.41	-6.30732	1.06723	-3.3195		5.09266	4.70099	0.290788	-0.0647235		-3.47976	-2.48325	3.39	3.40501
2.83	17.4692	17.4662	14.0606	17.6781		-3.09476	-3.09901	-0.327276	-3.98877		-1.17804	2.00371	-0.0122532	1.61903		5.36938	-6.27284	1.12025	-3.31665		5.08062	4.68527	0.323472	-0.0576981		-3.51111	-2.56256	3.38868	3.38995
2.84	17.4213	17.4314	13.9893	17.5908		-3.13074	-3.137	-0.311619	-3.98174		-1.19134	2.01362	0.0349677	1.65793		5.33819	-6.23404	1.13338	-3.24872		5.05511	4.66654	0.357171	-0.050845		-3.55472	-2.64257	3.39686	3.37606
2.85	17.379	17.3849	13.8572	17.5088		-3.16191	-3.16442	-0.306892	-3.9704		-1.1992	2.02182	0.0294344	1.68105		5.30023	-6.19433	1.116	-3.23326		5.04559	4.65598	0.394413	-0.0380396		-3.58881	-2.72814	3.39569	3.35846
2.86	17.3358	17.3371	13.7786	17.388		-3.19835	-3.20291	-0.26945	-3.95316		-1.21544	2.03749	0.0543152	1.68901		5.26352	-6.16324	1.12742	-3.21754		5.01775	4.63529	0.424031	-0.0344945		-3.62342	-2.81404	3.38318	3.3395
2.87	17.3002	17.2975	13.6716	17.2983		-3.22561	-3.22864	-0.26527	-3.9329		-1.23461	2.05078	0.0510185	1.70738		5.21585	-6.11993	1.15286	-3.16884		4.99311	4.62508	0.444421	-0.0269027		-3.65539	-2.88712	3.36911	3.3288
2.88	17.2641	17.2688	13.5646	17.201		-3.25333	-3.25417	-0.254272	-3.92987		-1.25002	2.07424	0.0604172	1.70527		5.17358	-6.08005	1.13024	-3.16023		4.9695	4.61679	0.474147	-0.0307586		-3.6929	-2.93986	3.36394	3.31876
2.89	17.229	17.2373	13.4666	17.1159		-3.28245	-3.28664	-0.228573	-3.89705		-1.25955	2.09437	0.0674445	1.72372		5.13802	-6.04011	1.11401	-3.16196		4.92614	4.60554	0.501999	-0.0263796		-3.71628	-2.98504	3.36087	3.30656
2.9	17.1907	17.1945	13.3593	17.0219		-3.31354	-3.31429	-0.227451	-3.90045		-1.27913	2.11191	0.0933062	1.74324		5.09105	-5.98673	1.10447	-3.13968		4.90335	4.59093	0.526532	-0.0247533		-3.73107	-3.04202	3.34803	3.29149
2.91	17.1646	17.1616	13.2879	16.9287		-3.34516	-3.34517	-0.242334	-3.87814		-1.29372	2.12374	0.100101	1.75482		5.04475	-5.94222	1.09869	-3.10587		4.87222	4.58955	0.544884	-0.0194039		-3.75046	-3.08602	3.34561	3.28015
2.92	17.1285	17.1233	13.208	16.8316		-3.37983	-3.37395	-0.252781	-3.85732		-1.30424	2.13691	0.0935293	1.76817		5.00239	-5.89752	1.07101	-3.09285		4.8411	4.57717	0.573743	-0.0138108		-3.77893	-3.14588	3.33981	3.26741
2.93	17.0904	17.087	13.1215	16.7442		-3.41088	-3.40061	-0.26597	-3.83816		-1.31826	2.14867	0.121316	1.76565		4.94892	-5.85187	1.07688	-3.06466		4.8075	4.56111	0.58454	-0.00917876		-3.80389	-3.19376	3.3217	3.24502
2.94	17.0538	17.0557	13.0068	16.6854		-3.44035	-3.43268	-0.292256	-3.82039		-1.33014	2.16454	0.0933986	1.78248		4.90099	-5.78984	0.979409	-3.02585		4.7726	4.55597	0.59574	0.00513054		-3.8345	-3.24255	3.30689	3.23026
2.95	17.0163	17.0175	12.9065	16.6217		-3.47088	-3.47081	-0.320427	-3.82188		-1.35024	2.18004	0.0925826	1.78567		4.85276	-5.74334	0.947936	-2.9906		4.74235	4.5475	0.603752	0.0149979		-3.87019	-3.2762	3.28176	3.21665
2.96	16.9849	16.9759	12.8179	16.5298		-3.49493	-3.49625	-0.326461	-3.80058		-1.37188	2.19324	0.0659118	1.78389		4.81285	-5.70497	0.902694	-2.96779		4.71019	4.53466	0.624564	0.0165826		-3.88788	-3.29065	3.26538	3.19415
2.97	16.9444	16.9412	12.7217	16.4415		-3.52451	-3.53144	-0.364663	-3.79065		-1.38453	2.21331	0.0577468	1.78827		4.76119	-5.66053	0.870941	-2.9552		4.66237	4.51336	0.624189	0.019034		-3.91935	-3.29219	3.25277	3.1733
2.98	16.9033	16.9169	12.6402	16.3619		-3.55694	-3.56226	-0.35504	-3.76791		-1.40712	2.22871	0.0683798	1.77983		4.71657	-5.61681	0.826506	-2.90813		4.63016	4.50284	0.633309	0.015952		-3.94039	-3.29928	3.23653	3.15882
2.99	16.8815	16.8828	12.5432	16.2836		-3.58918	-3.59095	-0.412302	-3.71155		-1.42183	2.24811	0.0279665	1.74619		4.66919	-5.57163	0.776762	-2.88998		4.58519	4.4771	0.641096	0.0168951		-3.97795	-3.3225	3.21194	3.13928
3	16.8513	16.845	12.4643	16.2341		-3.61942	-3.61924	-0.449599	-3.69775		-1.43889	2.26093	0.0255127	1.71249		4.61831	-5.53479	0.751844	-2.83869		4.5533	4.46052	0.643509	0.0183319		-3.98951	-3.34264	3.19345	3.1271
3.01	16.8224	16.8164	12.404	16.1774		-3.64921	-3.64437	-0.504434	-3.69046		-1.45332	2.27934	0.015223	1.69854		4.57703	-5.48237	0.734718	-2.7981		4.51114	4.43826	0.645667	0.0230985		-4.02218	-3.34912	3.17295	3.11284
3.02	16.7928	16.7878	12.3435	16.1219		-3.67585	-3.67366	-0.559425	-3.67789		-1.47872	2.2956	0.0112844	1.68347		4.52602	-5.42938	0.685794	-2.70673		4.47613	4.42571	0.640269	0.0162894		-4.05787	-3.33916	3.15199	3.09431
3.03	16.7596	16.7559	12.2644	16.0703		-3.69868	-3.70125	-0.586011	-3.65939		-1.48803	2.3128	0.00107472	1.65359		4.48203	-5.38226	0.636987	-2.65907		4.42693	4.40427	0.624706	0.0127496		-4.08313	-3.33376	3.13424	3.07266
3.04	16.7249	16.725	12.2088	16.0534		-3.72387	-3.72853	-0.645552	-3.6687		-1.50703	2.32926	0.00462568	1.64892		4.43629	-5.34342	0.621365	-2.60606		4.39143	4.36254	0.618598	-0.00110103		-4.09832	-3.33312	3.10544	3.04226
3.05	16.697	16.7002	12.1877	16.0257		-3.74798	-3.75639	-0.704813	-3.65399		-1.5219	2.34743	-0.0162766	1.62254		4.40428	-5.30673	0.592998	-2.5613		4.35117	4.34894	0.596691	-0.00384567		-4.12459	-3.3246	3.08309	3.02025
3.06	16.6569	16.6629	12.1392	16.023		-3.77572	-3.77495	-0.765719	-3.63767		-1.53075	2.36249	-0.0298542	1.56171		4.36297	-5.26714	0.534572	-2.51952		4.31295	4.32774	0.595379	-0.0112132		-4.1494	-3.29188	3.05745	3.00647
3.07	16.6258	16.6326	12.0464	16.0432		-3.81583	-3.80396	-0.82546	-3.60992		-1.55405	2.37611	-0.060039	1.55618		4.32706	-5.22611	0.464902	-2.4152		4.27242	4.30708	0.57658	-0.015862		-4.16748	-3.26758	3.03657	2.99021
3.08	16.5924	16.5944	12.0239	16.0721		-3.84143	-3.83232	-0.890631	-3.616		-1.56691	2.38182	-0.108363	1.52267		4.28715	-5.18505	0.383243	-2.35455		4.23555	4.29184	0.564482	-0.0198969		-4.19223	-3.22422	3.00992	2.97127
3.09	16.5505	16.5541	11.9388	16.0801		-3.87182	-3.86533	-0.95989	-3.61988		-1.58129	2.40352	-0.135866	1.51519		4.24557	-5.14685	0.307732	-2.2765		4.1959	4.27113	0.542082	-0.026592		-4.22938	-3.19903	2.98063	2.96088
3.1	16.5228	16.5191	11.8567	16.0952		-3.89781	-3.89833	-1.00664	-3.61389		-1.59787	2.42608	-0.178205	1.50453		4.21048	-5.11367	0.236514	-2.20922		4.15082	4.25886	0.530274	-0.0257573		-4.24007	-3.17968	2.95885	2.94278
3.11	16.4844	16.4809	11.8156	16.1049		-3.92807	-3.93238	-1.08054	-3.61509		-1.61148	2.4423	-0.219948	1.47503		4.18097	-5.07304	0.173084	-2.11118		4.11992	4.23606	0.50862	-0.0371621		-4.26622	-3.14642	2.93694	2.91132
3.12	16.4434	16.4412	11.7842	16.1195		-3.95443	-3.95443	-1.16406	-3.6201		-1.6342	2.45542	-0.260839	1.4189		4.13491	-5.03674	0.124186	-2.03244		4.07978	4.21253	0.486877	-0.0398426		-4.28445	-3.13664	2.91497	2.89282
3.13	16.4073	16.4055	11.7077	16.1364		-3.98714	-3.98685	-1.24004	-3.6077		-1.64525	2.47098	-0.276953	1.3822		4.113	-5.00667	0.0497949	-1.94682		4.02992	4.2018	0.450381	-0.0507016		-4.29972	-3.1042	2.89866	2.87564
3.14	16.3602	16.3547	11.6545	16.1802		-4.01053	-4.01968	-1.29132	-3.60539		-1.66285	2.48481	-0.285546	1.36713		4.07155	-4.97801	0.00664953	-1.8594		3.99889	4.17778	0.428685	-0.0556072		-4.34149	-3.05789	2.87777	2.85361
3.15	16.3166	16.3213	11.574	16.2211		-4.04362	-4.04667	-1.4048	-3.61094		-1.67305	2.49832	-0.331557	1.36859		4.04123	-4.94586	-0.029596	-1.76385		3.94806	4.1453	0.411354	-0.0705213		-4.3621	-3.03072	2.86164	2.83636
3.16	16.27	16.2767	11.5174	16.2621		-4.07295	-4.07701	-1.4976	-3.61205		-1.69024	2.51472	-0.330806	1.34822		4.00005	-4.90829	-0.0973966	-1.67371		3.90398	4.1183	0.38282	-0.0825683		-4.38102	-2.99739	2.8465	2.81913
3.17	16.2268	16.2358	11.4927	16.3337		-4.09694	-4.10394	-1.57836	-3.60223		-1.70777	2.53996	-0.343352	1.33689		3.971	-4.87151	-0.146507	-1.56297		3.8655	4.09924	0.354878	-0.0870048		-4.41835	-2.96887	2.82714	2.8038
3.18	16.191	16.1918	11.4254	16.348		-4.12565	-4.12372	-1.67084	-3.62673		-1.72233	2.55339	-0.378924	1.32051		3.95345	-4.84663	-0.211174	-1.45334		3.83054	4.07036	0.326178	-0.0977918		-4.42279	-2.93122	2.81488	2.78375
3.19	16.1311	16.138	11.3785	16.3877		-4.15205	-4.14799	-1.73028	-3.61908		-1.75021	2.56991	-0.425461	1.29907		3.91803	-4.81871	-0.292537	-1.34778		3.79978	4.04542	0.307098	-0.111988		-4.42892	-2.91327	2.79214	2.7641
3.2	16.0864	16.0919	11.3355	16.4249		-4.17503	-4.17718	-1.82436	-3.62465		-1.76296	2.58492	-0.446494	1.25191		3.90273	-4.79417	-0.392639	-1.27498		3.76761	4.00675	0.279873	-0.127757		-4.43264	-2.89537	2.78432	2.74785
3.21	16.0437	16.0404	11.2533	16.475		-4.19796	-4.20087	-1.90905	-3.61159		-1.77263	2.59609	-0.503074	1.24425		3.88364	-4.7761	-0.478904	-1.17134		3.73653	3.99112	0.253381	-0.136671		-4.46109	-2.88093	2.75774	2.73762
3.22	15.992	15.9869	11.172	16.5047		-4.22591	-4.22699	-1.99189	-3.62036		-1.78932	2.61288	-0.532508	1.22534		3.85372	-4.75855	-0.552648	-1.07825		3.70128	3.96511	0.230476	-0.146086		-4.47321	-2.88855	2.7434	2.72623
3.23	15.9419	15.9277	11.1022	16.5523		-4.25136	-4.24974	-2.08688	-3.62865		-1.80267	2.62969	-0.600427	1.19989		3.83024	-4.73374	-0.613208	-0.985916		3.67764	3.93754	0.202947	-0.154805		-4.48574	-2.8788	2.73097	2.71385
3.24	15.8887	15.8774	11.0103	16.5832		-4.27345	-4.27549	-2.17374	-3.65591		-1.82392	2.64473	-0.633273	1.1742		3.79989	-4.70907	-0.67084	-0.875121		3.64183	3.91412	0.17556	-0.16505		-4.48352	-2.84923	2.72286	2.69635
3.25	15.8265	15.8281	10.8993	16.6178		-4.29387	-4.295	-2.27092	-3.6497		-1.83033	2.6618	-0.679724	1.15252		3.78289	-4.68861	-0.737765	-0.786461		3.62571	3.88711	0.144475	-0.180516		-4.48305	-2.83965	2.7124	2.69124
3.26	15.7689	15.765	10.8353	16.6559		-4.31543	-4.31056	-2.34394	-3.67664		-1.84304	2.6776	-0.702845	1.1468		3.76641	-4.66009	-0.762316	-0.689334		3.60252	3.86294	0.11854	-0.19452		-4.47309	-2.85442	2.70819	2.69141
3.27	15.7165	15.7047	10.7594	16.6653		-4.3327	-4.32883	-2.4569	-3.68859		-1.86265	2.69406	-0.716107	1.10832		3.75108	-4.63932	-0.858478	-0.615795		3.57983	3.84817	0.101066	-0.209019		-4.48473	-2.85161	2.69623	2.68398
3.28	15.6505	15.646	10.674	16.6915		-4.35276	-4.34826	-2.56246	-3.68972		-1.88823	2.71072	-0.769953	1.10268		3.72829	-4.62358	-0.928556	-0.505195		3.56805	3.82012	0.0832014	-0.214542		-4.48366	-2.87374	2.69535	2.67986
3.29	15.5901	15.5831	10.5742	16.7151		-4.37133	-4.36358	-2.64728	-3.69219		-1.90832	2.72257	-0.810694	1.09827		3.70302	-4.60911	-0.944359	-0.412353		3.55674	3.80848	0.0642303	-0.222303		-4.48331	-2.8912	2.69673	2.67542
3.3	15.5184	15.5253	10.498	16.7007		-4.38469	-4.38582	-2.73241	-3.70612		-1.92418	2.75264	-0.854251	1.06678		3.68875	-4.58473	-1.03418	-0.375985		3.55415	3.79387	0.04866	-0.229324		-4.48143	-2.88983	2.69194	2.67294
3.31	15.4552	15.4617	10.4102	16.7251		-4.39999	-4.40767	-2.81197	-3.69806		-1.94089	2.7665	-0.920066	1.06533		3.66993	-4.56881	-1.08436	-0.304182		3.54478	3.77633	0.0316974	-0.231811		-4.48152	-2.9026	2.68591	2.66849
3.32	15.3901	15.3966	10.3029	16.727		-4.41518	-4.41995	-2.90758	-3.6955		-1.96027	2.78642	-0.985119	1.0327		3.64822	-4.54239	-1.15435	-0.200465		3.53575	3.75272	0.0185304	-0.243581		-4.48915	-2.95049	2.68166	2.66122
3.33	15.3312	15.334	10.2059	16.6973		-4.43296	-4.42894	-2.98884	-3.69638		-1.98011	2.80455	-1.01723	1.01661		3.63237	-4.53419	-1.18933	-0.123052		3.52053	3.73148	0.00937438	-0.249264		-4.49325	-2.99192	2.66658	2.66581
3.34	15.2645	15.276	10.12	16.6801		-4.44433	-4.44707	-3.0936	-3.72299		-1.99943	2.8324	-1.05371	1.02319		3.61291	-4.51885	-1.23298	-0.0485141		3.51	3.72655	0.00497273	-0.251708		-4.47587	-3.03693	2.66791	2.6692
3.35	15.1946	15.2012	10.0319	16.6404		-4.45847	-4.46075	-3.21564	-3.71685		-2.0253	2.84825	-1.09101	1.01878		3.59685	-4.50825	-1.27261	0.0327115		3.51501	3.70977	-0.0136121	-0.253575		-4.46477	-3.06715	2.666	2.67705
3.36	15.1202	15.1315	9.91596	16.5801		-4.47565	-4.47286	-3.30132	-3.71938		-2.04685	2.86392	-1.15625	0.977119		3.58151	-4.48875	-1.37023	0.0809372		3.52076	3.69121	-0.0200433	-0.263344		-4.46058	-3.0948	2.66398	2.67894
3.37	15.0654	15.0599	9.81767	16.5164		-4.48976	-4.48736	-3.40772	-3.73775		-2.06307	2.88274	-1.20727	0.935385		3.56957	-4.47094	-1.38314	0.11289		3.51132	3.65996	-0.0156343	-0.274009		-4.43803	-3.14942	2.66315	2.6787
3.38	14.9949	15.0005	9.7401	16.453		-4.50573	-4.49772	-3.49853	-3.75512		-2.07901	2.90618	-1.2517	0.913023		3.55204	-4.4439	-1.4359	0.183867		3.52034	3.64073	-0.0177711	-0.277526		-4.42673	-3.19348	2.6681	2.67696
3.39	14.9291	14.9264	9.62533	16.3912		-4.51507	-4.50904	-3.58196	-3.74588		-2.09437	2.92408	-1.29825	0.895663		3.53127	-4.42925	-1.4811	0.264363		3.52554	3.62594	-0.0252047	-0.290807		-4.43326	-3.25066	2.66557	2.67903
3.4	14.8668	14.8648	9.54355	16.3373		-4.52368	-4.521	-3.70085	-3.7521		-2.11412	2.94611	-1.36335	0.871406		3.51716	-4.41387	-1.514	0.340398		3.52235	3.60945	-0.0307713	-0.282276		-4.42637	-3.31345	2.66772	2.68986
3.41	14.7975	14.7948	9.46197	16.2156		-4.52887	-4.53378	-3.80909	-3.75495		-2.13591	2.96723	-1.41364	0.852082		3.50368	-4.40165	-1.52005	0.380348		3.51738	3.60276	-0.0334654	-0.285056		-4.42217	-3.37808	2.66838	2.69103
3.42	14.7278	14.7278	9.37048	16.0902		-4.53747	-4.54641	-3.89583	-3.74701		-2.15445	2.98439	-1.45818	0.827324		3.49012	-4.38997	-1.55257	0.432729		3.52085	3.57576	-0.0369056	-0.285226		-4.42226	-3.45884	2.67294	2.69712
3.43	14.6657	14.6609	9.27321	15.9439		-4.54782	-4.54879	-3.98693	-3.76295		-2.16469	2.9978	-1.48809	0.80425		3.48563	-4.38256	-1.5963	0.465367		3.52501	3.55222	-0.0253852	-0.279966		-4.43629	-3.51737	2.67423	2.70357
3.44	14.5933	14.5927	9.18532	15.804		-4.55717	-4.56559	-4.06438	-3.76905		-2.18623	3.00816	-1.53114	0.786136		3.46509	-4.373	-1.64147	0.490334		3.53367	3.54424	-0.0178704	-0.290328		-4.4308	-3.58133	2.67495	2.71744
3.45	14.5274	14.5319	9.11049	15.6591		-4.56722	-4.56495	-4.15502	-3.78779		-2.20415	3.02366	-1.6063	0.760069		3.44963	-4.35358	-1.68418	0.543325		3.53419	3.51673	-0.0139579	-0.289257		-4.43321	-3.66288	2.6792	2.72506
3.46	14.4623	14.4658	9.0469	15.4951		-4.57908	-4.57322	-4.19912	-3.80652		-2.22419	3.047	-1.63012	0.748409		3.43839	-4.33454	-1.66071	0.60527		3.53389	3.5011	-0.0108969	-0.286128		-4.4376	-3.74069	2.68646	2.74717
3.47	14.3911	14.3836	8.98665	15.3155		-4.57492	-4.57796	-4.27453	-3.81808		-2.24381	3.06465	-1.68468	0.751127		3.42873	-4.32531	-1.67645	0.64758		3.53445	3.48186	0.00390187	-0.278914		-4.45816	-3.82182	2.68285	2.76088
3.48	14.3228	14.3236	8.9073	15.1619		-4.58435	-4.58373	-4.35967	-3.84203		-2.25384	3.07846	-1.71217	0.734228		3.41779	-4.31473	-1.67	0.674113		3.52892	3.4636	0.018934	-0.266605		-4.47927	-3.90958	2.68064	2.76735
3.49	14.2509	14.2621	8.82966	14.9801		-4.58979	-4.58723	-4.40017	-3.89208		-2.26857	3.08991	-1.73324	0.730769		3.39636	-4.31351	-1.70331	0.729202		3.5437	3.43074	0.0285163	-0.264682		-4.49388	-3.99512	2.68213	2.7764
3.5	14.1869	14.1954	8.7614	14.7763		-4.5896	-4.58883	-4.45579	-3.90269		-2.28371	3.10901	-1.77446	0.716616		3.40421	-4.30235	-1.68478	0.757541		3.54401	3.40946	0.0441656	-0.263055		-4.50675	-4.07892	2.67454	2.7825
3.51	14.126	14.12	8.68531	14.594		-4.59818	-4.59378	-4.49227	-3.93793		-2.30201	3.1265	-1.7697	0.703994		3.39027	-4.28892	-1.67297	0.7694		3.54867	3.3876	0.0536661	-0.255466		-4.5362	-4.16627	2.6764	2.79177
3.52	14.0644	14.0548	8.5885	14.3949		-4.6021	-4.60169	-4.55136	-3.95953		-2.32041	3.1425	-1.80499	0.689938		3.36984	-4.2735	-1.69913	0.783689		3.54963	3.35718	0.0543348	-0.243265		-4.56327	-4.27435	2.66566	2.79817
3.53	13.9994	13.9909	8.51729	14.1655		-4.60545	-4.60821	-4.60681	-3.97677		-2.33304	3.15613	-1.82389	0.68326		3.35257	-4.2616	-1.69071	0.797789		3.54107	3.32361	0.0658805	-0.240968		-4.6018	-4.35395	2.65672	2.80957
3.54	13.9384	13.925	8.4809	13.9475		-4.60941	-4.60797	-4.64506	-3.99237		-2.35485	3.17425	-1.82245	0.674631		3.34289	-4.24617	-1.70072	0.809117		3.52962	3.29267	0.076791	-0.241951		-4.63084	-4.44872	2.66381	2.81126
3.55	13.8741	13.8645	8.42483	13.7343		-4.60742	-4.60309	-4.6865	-3.99349		-2.36315	3.18865	-1.85081	0.67854		3.3401	-4.23182	-1.72122	0.850727		3.52916	3.26364	0.0788672	-0.23682		-4.65947	-4.50633	2.66791	2.82204
3.56	13.8129	13.8023	8.36269	13.5578		-4.61183	-4.61087	-4.72669	-4.02058		-2.37229	3.19937	-1.86194	0.683025		3.32901	-4.22191	-1.69333	0.842615		3.52256	3.24772	0.0938775	-0.223711		-4.69777	-4.59172	2.66593	2.82609
3.57	13.7499	13.7514	8.28474	13.3444		-4.61001	-4.61886	-4.75737	-4.04683		-2.38399	3.20772	-1.85837	0.694655		3.31606	-4.21564	-1.67215	0.872188		3.50497	3.21361	0.101777	-0.219545		-4.7379	-4.6669	2.66359	2.83509
3.58	13.6946	13.6929	8.218	13.1234		-4.61232	-4.61811	-4.76446	-4.08354		-2.3914	3.22059	-1.86868	0.691995		3.29843	-4.19613	-1.63326	0.879974		3.49385	3.18432	0.121183	-0.210329		-4.7846	-4.74781	2.66621	2.84349
3.59	13.6276	13.6337	8.12947	12.9087		-4.615	-4.61568	-4.78746	-4.1181		-2.40085	3.23794	-1.86062	0.699545		3.29004	-4.18172	-1.63834	0.897662		3.47437	3.14457	0.128197	-0.201846		-4.83473	-4.82847	2.66255	2.85074
3.6	13.567	13.571	8.07576	12.6636		-4.61706	-4.62494	-4.78719	-4.145		-2.41699	3.24174	-1.86453	0.689573		3.27617	-4.17262	-1.61974	0.899346		3.46035	3.10521	0.134605	-0.184112		-4.87481	-4.91652	2.65606	2.85614
3.61	13.5067	13.51	8.02975	12.4352		-4.61858	-4.61795	-4.82015	-4.17047		-2.42132	3.24193	-1.81986	0.692169		3.25762	-4.16445	-1.58912	0.93546		3.44788	3.06707	0.132279	-0.182268		-4.92022	-4.9847	2.64974	2.85468
3.62	13.4478	13.4551	7.97303	12.2142		-4.62694	-4.62009	-4.84965	-4.19845		-2.42865	3.25224	-1.81397	0.69022		3.24568	-4.1527	-1.5802	0.921499		3.43547	3.03182	0.128427	-0.175444		-4.98232	-5.05403	2.64398	2.85735
3.63	13.3946	13.3923	7.9152	11.9893		-4.63316	-4.63205	-4.84689	-4.21258		-2.42459	3.25976	-1.78207	0.720306		3.23909	-4.13897	-1.53526	0.923135		3.41539	2.99329	0.125592	-0.163374		-5.045	-5.1335	2.64163	2.855
3.64	13.3359	13.3316	7.83057	11.7544		-4.64442	-4.643	-4.84224	-4.23983		-2.42774	3.26051	-1.76699	0.737289		3.23261	-4.1317	-1.49866	0.929056		3.37717	2.95887	0.116475	-0.168483		-5.11897	-5.20049	2.62453	2.85888
3.65	13.2578	13.263	7.73738	11.5417		-4.64225	-4.64394	-4.84473	-4.26139		-2.43828	3.26696	-1.71315	0.760759		3.21413	-4.11764	-1.43992	0.930383		3.35862	2.91954	0.0990861	-0.167132		-5.1871	-5.27389	2.61926	2.85692
3.66	13.1852	13.1971	7.6828	11.3326		-4.65074	-4.65133	-4.84929	-4.29824		-2.44538	3.26084	-1.68787	0.780361		3.19865	-4.10322	-1.39816	0.950677		3.34157	2.87739	0.0906129	-0.173183		-5.24836	-5.33157	2.62043	2.85572
3.67	13.1206	13.1308	7.5797	11.1325		-4.66351	-4.65855	-4.88178	-4.3236		-2.44499	3.26266	-1.66166	0.832667		3.18868	-4.09358	-1.37289	0.975756		3.31948	2.83348	0.0748882	-0.175833		-5.31603	-5.40936	2.61607	2.85065
3.68	13.0588	13.0614	7.56708	10.9542		-4.67469	-4.67828	-4.86213	-4.3135		-2.4425	3.26252	-1.57082	0.869615		3.17142	-4.07044	-1.30233	1.00066		3.30436	2.78936	0.0602787	-0.165874		-5.39428	-5.46823	2.60688	2.84694
3.69	12.9957	13	7.51163	10.7487		-4.68969	-4.68704	-4.86265	-4.32276		-2.43751	3.25776	-1.5166	0.916139		3.15845	-4.05586	-1.21688	1.02526		3.28423	2.74746	0.0482559	-0.160101		-5.45682	-5.51848	2.59514	2.83768
3.7	12.9354	12.9314	7.42377	10.5618		-4.70146	-4.69678	-4.87614	-4.33356		-2.42456	3.25048	-1.47885	0.961088		3.15276	-4.04379	-1.16118	1.04805		3.24047	2.68764	0.0216428	-0.16039		-5.52605	-5.57016	2.58179	2.8264
3.71	12.8637	12.8696	7.369	10.3788		-4.72043	-4.71191	-4.8715	-4.34855		-2.42463	3.24884	-1.44045	0.994742		3.13732	-4.03061	-1.09017	1.07997		3.21499	2.63158	-0.00172893	-0.173381		-5.58116	-5.61958	2.57074	2.81459
3.72	12.7944	12.7928	7.29831	10.1634		-4.73892	-4.7442	-4.8496	-4.34515		-2.41098	3.24522	-1.40117	1.04137		3.11748	-4.0169	-1.02686	1.11995		3.19213	2.57769	-0.0256713	-0.174993		-5.64451	-5.66044	2.55885	2.79847
3.73	12.7239	12.7194	7.19105	9.97036		-4.76042	-4.76339	-4.87536	-4.36972		-2.40398	3.23723	-1.34582	1.10086		3.10891	-4.0004	-0.953685	1.1772		3.17082	2.53334	-0.0455816	-0.191726		-5.71684	-5.72118	2.53346	2.77979
3.74	12.6442	12.6515	7.10539	9.78606		-4.78283	-4.78859	-4.88307	-4.37623		-2.39925	3.2327	-1.30823	1.16198		3.09527	-3.98871	-0.851848	1.21112		3.14534	2.47579	-0.0757067	-0.207604		-5.78596	-5.7757	2.51994	2.75451
3.75	12.5607	12.5619	7.01209	9.60921		-4.81918	-4.81393	-4.90667	-4.37696		-2.39652	3.22796	-1.26153	1.22333		3.07233	-3.97417	-0.800339	1.23338		3.11316	2.42631	-0.108924	-0.221735		-5.85247	-5.83062	2.49678	2.73003
3.76	12.4786	12.4846	6.94188	9.45698		-4.84819	-4.84691	-4.92953	-4.37299		-2.39108	3.21352	-1.18114	1.27827		3.05169	-3.96024	-0.72413	1.24836		3.08579	2.36827	-0.131684	-0.233057		-5.9425	-5.88301	2.48179	2.71511
3.77	12.3888	12.3907	6.88808	9.27065		-4.88204	-4.87836	-4.95663	-4.35079		-2.38	3.20504	-1.13924	1.32785		3.03284	-3.93686	-0.645616	1.31434		3.05665	2.31763	-0.168252	-0.246787		-6.01079	-5.9132	2.45148	2.69682
3.78	12.304	12.2977	6.84145	9.07472		-4.91828	-4.91928	-4.95719	-4.34533		-2.37229	3.18801	-1.0455	1.36399		3.01132	-3.91639	-0.582714	1.35226		3.02074	2.27273	-0.205105	-0.256142		-6.07185	-5.9331	2.4355	2.66911
3.79	12.2097	12.201	6.78528	8.8932		-4.96367	-4.97146	-4.96862	-4.35024		-2.35619	3.18191	-0.966331	1.43136		2.98916	-3.89854	-0.492004	1.3866		2.97201	2.21052	-0.244994	-0.265893		-6.1502	-5.94576	2.40674	2.64164
3.8	12.1161	12.1036	6.69211	8.70113		-5.00194	-5.0063	-4.99888	-4.33381		-2.34464	3.17023	-0.891788	1.47932		2.98074	-3.87785	-0.421334	1.40753		2.9259	2.15395	-0.286245	-0.283403		-6.2286	-5.98096	2.3912	2.618
3.81	12.0068	12.0051	6.63811	8.5297		-5.05085	-5.05874	-5.03502	-4.33694		-2.33574	3.16003	-0.816696	1.52994		2.95667	-3.85967	-0.352073	1.43838		2.88393	2.10003	-0.324172	-0.305969		-6.291	-6.01161	2.38155	2.58712
3.82	11.8924	11.8875	6.55941	8.37506		-5.10885	-5.11045	-5.07267	-4.34081		-2.32114	3.15104	-0.738309	1.59173		2.94586	-3.8401	-0.252038	1.49244		2.83779	2.05239	-0.369165	-0.328629		-6.36156	-6.03635	2.35196	2.56362
3.83	11.7683	11.7656	6.46178	8.21761		-5.17538	-5.16804	-5.09381	-4.35965		-2.30572	3.13462	-0.64928	1.65667		2.92502	-3.82226	-0.167856	1.55163		2.78439	2.00884	-0.420678	-0.340401		-6.42478	-6.06308	2.33047	2.53574
3.84	11.6456	11.6377	6.37401	8.05081		-5.23733	-5.23194	-5.13791	-4.36391		-2.29481	3.11773	-0.613084	1.72013		2.90355	-3.79887	-0.0522199	1.59298		2.73719	1.95428	-0.471585	-0.372035		-6.48226	-6.09448	2.30227	2.49369
3.85	11.5079	11.5097	6.29632	7.86624		-5.30814	-5.30124	-5.17935	-4.37414		-2.2867	3.10493	-0.532342	1.79047		2.87091	-3.77729	0.00832371	1.64534		2.68961	1.89722	-0.516382	-0.398985		-6.548	-6.11239	2.27924	2.46665
3.86	11.3596	11.3663	6.19717	7.71147		-5.37726	-5.37639	-5.26562	-4.39933		-2.27465	3.09231	-0.451094	1.86112		2.84745	-3.75491	0.0849972	1.71131		2.63683	1.84639	-0.574272	-0.41757		-6.61194	-6.14537	2.25943	2.42337
3.87	11.2115	11.2184	6.08529	7.54432		-5.45297	-5.45523	-5.31785	-4.45125		-2.25815	3.08767	-0.387377	1.91258		2.8281	-3.72955	0.14243	1.7195		2.58119	1.78826	-0.616925	-0.445575		-6.69261	-6.15909	2.24083	2.38046
3.88	11.0519	11.0555	5.9875	7.36083		-5.54099	-5.54347	-5.36724	-4.48967		-2.24545	3.06574	-0.308739	1.9702		2.80517	-3.70878	0.221267	1.76414		2.52374	1.71921	-0.675339	-0.474756		-6.75274	-6.19815	2.21484	2.33448
3.89	10.8932	10.8866	5.88886	7.18259		-5.62894	-5.63798	-5.4344	-4.50839		-2.23509	3.05867	-0.237581	2.04707		2.77639	-3.68693	0.287778	1.8466		2.45553	1.66458	-0.732332	-0.506181		-6.83035	-6.22261	2.1781	2.28551
3.9	10.7204	10.7099	5.78294	7.01552		-5.73737	-5.73552	-5.49346	-4.53237		-2.22244	3.04473	-0.197257	2.11016		2.75839	-3.66669	0.361559	1.89037		2.39329	1.60552	-0.78371	-0.541773		-6.89097	-6.24205	2.14599	2.23911
3.91	10.5305	10.5198	5.63398	6.83692		-5.84915	-5.84453	-5.56481	-4.57072		-2.20694	3.03567	-0.155127	2.1661		2.73647	-3.63847	0.416855	1.93946		2.3226	1.55042	-0.839333	-0.581903		-6.95974	-6.26264	2.10823	2.19415
3.92	10.3321	10.3378	5.48039	6.65222		-5.96516	-5.96066	-5.63327	-4.62626		-2.20064	3.02608	-0.10986	2.208		2.71263	-3.61047	0.492154	1.98599		2.23999	1.49083	-0.91337	-0.620768		-7.0107	-6.28396	2.07965	2.14991
3.93	10.1307	10.1324	5.31771	6.45393		-6.08335	-6.08293	-5.70088	-4.70433		-2.1935	3.0199	-0.0788048	2.27176		2.68718	-3.58135	0.538241	2.02479		2.1752	1.44018	-0.965989	-0.658594		-7.06666	-6.28933	2.05311	2.1006
3.94	9.91653	9.91018	5.17514	6.24694		-6.20686	-6.21424	-5.75053	-4.78754		-2.18478	3.00696	-0.0245285	2.30763		2.65876	-3.56434	0.594526	2.0251		2.10836	1.38323	-1.02704	-0.704673		-7.11627	-6.30799	2.02274	2.04448
3.95	9.6854	9.68577	4.99645	6.02968		-6.34183	-6.3453	-5.81383	-4.87505		-2.17411	2.99959	0.00317312	2.35184		2.63215	-3.53526	0.605382	2.06504		2.02572	1.31572	-1.08717	-0.751004		-7.16473	-6.32437	1.98758	1.99039
3.96	9.44449	9.44462	4.80634	5.81911		-6.49077	-6.48874	-5.9089	-4.99529		-2.16942	2.99657	0.0111567	2.40477		2.60206	-3.50386	0.643278	2.12352		1.93607	1.25976	-1.15722	-0.793207		-7.22233	-6.34319	1.95456	1.94767
3.97	9.19585	9.19843	4.62647	5.62216		-6.64042	-6.63909	-6.00253	-5.11802		-2.16632	2.99797	0.0491102	2.45055		2.57923	-3.46851	0.672661	2.1874		1.8581	1.20124	-1.21082	-0.836725		-7.2775	-6.38258	1.91392	1.89746
3.98	8.93271	8.93769	4.43174	5.37108		-6.79801	-6.79655	-6.09677	-5.24427		-2.15264	2.99205	0.0558536	2.48858		2.55307	-3.4388	0.702383	2.23435		1.76743	1.14933	-1.2709	-0.877175		-7.33022	-6.40024	1.87101	1.83692
3.99	8.65125	8.65253	4.19526	5.11707		-6.9646	-6.96044	-6.19266	-5.36752		-2.15796	2.97903	0.0796939	2.56594		2.5213	-3.41545	0.723319	2.32034		1.67692	1.09298	-1.34435	-0.925116		-7.38374	-6.42496	1.8396	1.78336
4	8.35852	8.36013	3.97152	4.86989		-7.13491	-7.13467	-6.32085	-5.49252		-2.15041	2.97477	0.084586	2.61425		2.49133	-3.38735	0.747571	2.34078		1.58806	1.02828	-1.39754	-0.984903		-7.44332	-6.45082	1.79894	1.72603
4.01	8.05405	8.06477	3.71275	4.61949		-7.31616	-7.31673	-6.42288	-5.6471		-2.15139	2.97105	0.0903947	2.67622		2.46137	-3.35989	0.755829	2.38171		1.49198	0.960482	-1.46279	-1.04716		-7.48219	-6.47519	1.75905	1.668
4.02	7.73891	7.74487	3.49739	4.33225		-7.50682	-7.50328	-6.51576	-5.81922		-2.14719	2.9736	0.0759116	2.71273		2.44047	-3.34347	0.798807	2.3795		1.37669	0.890492	-1.50953	-1.09884		-7.52886	-6.50408	1.71337	1.60986
4.03	7.40865	7.41273	3.21695	4.05002		-7.70093	-7.69717	-6.65187	-5.99034		-2.15449	2.97555	0.0789427	2.73953		2.40754	-3.31305	0.831364	2.43649		1.27807	0.81908	-1.56333	-1.15416		-7.58091	-6.51859	1.66439	1.55519
4.04	7.06217	7.07351	2.92032	3.75562		-7.89904	-7.89741	-6.76701	-6.16177		-2.15502	2.97921	0.0654699	2.76394		2.37858	-3.28557	0.814918	2.48679		1.17104	0.754565	-1.62655	-1.21276		-7.63577	-6.5423	1.62759	1.49699
4.05	6.70908	6.70792	2.60502	3.43051		-8.10682	-8.10632	-6.90326	-6.3397		-2.15666	2.9757	0.0546562	2.79742		2.35337	-3.25553	0.825204	2.51573		1.05883	0.685001	-1.68198	-1.27459		-7.67965	-6.56529	1.57344	1.4376
4.06	6.33459	6.33814	2.3003	3.0926		-8.32136	-8.31869	-7.04245	-6.53957		-2.16235	2.98007	0.0224259	2.82608		2.33045	-3.22967	0.840868	2.57095		0.949967	0.6145	-1.74299	-1.33498		-7.72847	-6.60835	1.51886	1.37139
4.07	5.95587	5.95387	2.00807	2.73913		-8.53331	-8.5367	-7.16922	-6.77507		-2.16684	2.99618	0.00781137	2.82826		2.30307	-3.2012	0.867292	2.58617		0.839201	0.536513	-1.79147	-1.4051		-7.77035	-6.63746	1.46856	1.30571
4.08	5.56494	5.56092	1.66648	2.35351		-8.75499	-8.76386	-7.29622	-6.99026		-2.17931	3.01714	-0.0123902	2.84037		2.28115	-3.16976	0.861938	2.61706		0.718903	0.456487	-1.85909	-1.47568		-7.80351	-6.66757	1.42064	1.23425
4.09	5.16115	5.15412	1.33977	1.99403		-8.98318	-8.99024	-7.45981	-7.22171		-2.19266	3.02202	-0.0522006	2.83021		2.25837	-3.15093	0.877661	2.64011		0.606314	0.371614	-1.91281	-1.54156		-7.83355	-6.70402	1.36178	1.16389
4.1	4.73063	4.73677	0.970574	1.61962		-9.22033	-9.21874	-7.60079	-7.45165		-2.20458	3.02866	-0.0757089	2.83466		2.23299	-3.12574	0.867195	2.69267		0.489697	0.280227	-1.96264	-1.61476		-7.88132	-6.7432	1.29864	1.09188
4.11	4.29298	4.29686	0.586663	1.20855		-9.45785	-9.45907	-7.73721	-7.67648		-2.2102	3.02998	-0.113096	2.84014		2.20358	-3.10924	0.915094	2.70591		0.369468	0.198178	-2.01066	-1.68608		-7.9083	-6.78531	1.24674	1.03592
4.12	3.84291	3.84063	0.21833	0.794047		-9.7015	-9.70385	-7.88508	-7.91679		-2.21856	3.05008	-0.154104	2.83605		2.1875	-3.0893	0.925912	2.7289		0.244119	0.110762	-2.05804	-1.76115		-7.93985	-6.81608	1.18383	0.972456
4.13	3.38177	3.37998	-0.180687	0.372852		-9.94792	-9.95248	-8.05973	-8.1783		-2.24185	3.06542	-0.238333	2.84048		2.15658	-3.06174	0.904442	2.76869		0.131071	0.00987537	-2.09666	-1.83845		-7.97167	-6.85934	1.12203	0.904389
4.14	2.91104	2.91418	-0.587546	-0.0420105		-10.201	-10.1977	-8.23767	-8.45574		-2.25203	3.08682	-0.2659	2.82692		2.1402	-3.03558	0.895277	2.80499		0.00357353	-0.0749212	-2.13922	-1.91143		-8.00328	-6.90262	1.05261	0.843302
4.15	2.4209	2.41658	-0.992704	-0.465546		-10.4557	-10.4484	-8.38022	-8.727		-2.26828	3.10061	-0.291157	2.80345		2.11477	-3.01177	0.91228	2.85337		-0.117928	-0.157449	-2.18642	-1.97734		-8.03919	-6.93513	0.98491	0.772239
4.16	1.92527	1.91874	-1.46995	-0.927176		-10.7039	-10.7013	-8.56567	-9.01791		-2.28265	3.11109	-0.353094	2.77595		2.09684	-2.99732	0.950511	2.88159		-0.246956	-0.250119	-2.22484	-2.05172		-8.05807	-6.97884	0.916747	0.69979
4.17	1.41381	1.41615	-1.9648	-1.38417		-10.9625	-10.9551	-8.73788	-9.28457		-2.30119	3.12036	-0.397203	2.7442		2.08336	-2.97944	0.947661	2.89809		-0.374648	-0.346939	-2.26294	-2.12329		-8.07478	-7.00751	0.846117	0.629537
4.18	0.886987	0.884564	-2.42074	-1.83248		-11.2101	-11.2109	-8.89175	-9.53343		-2.32143	3.13826	-0.439326	2.73636		2.05476	-2.96359	0.990061	2.93392		-0.508156	-0.447987	-2.29169	-2.1848		-8.09636	-7.04875	0.775079	0.564226
4.19	0.367678	0.367028	-2.92309	-2.28533		-11.4518	-11.4589	-9.06896	-9.81904		-2.33631	3.15819	-0.46252	2.71564		2.04449	-2.94768	1.02307	2.98273		-0.640727	-0.549598	-2.31555	-2.25495		-8.12671	-7.0836	0.711024	0.497449
4.2	-0.168707	-0.174915	-3.41404	-2.76222		-11.7099	-11.7114	-9.27556	-10.0901		-2.36098	3.17771	-0.487196	2.69779		2.02259	-2.93429	1.09307	3.04604		-0.767664	-0.651815	-2.35064	-2.3252		-8.15184	-7.12045	0.634914	0.423921
4.21	-0.722902	-0.728652	-3.89032	-3.24393		-11.9579	-11.955	-9.44384	-10.3568		-2.38259	3.20733	-0.516177	2.64076		2.00502	-2.91549	1.1199	3.04917		-0.903421	-0.765602	-2.38278	-2.40349		-8.15915	-7.14454	0.563767	0.350358
4.22	-1.27887	-1.28693	-4.39701	-3.70247		-12.1975	-12.1998	-9.63178	-10.613		-2.40416	3.22982	-0.557911	2.60488		1.99958	-2.90653	1.16487	3.10062		-1.03589	-0.879614	-2.41849	-2.47506		-8.16415	-7.16035	0.49049	0.276994
4.23	-1.84239	-1.8393	-4.93426	-4.18785		-12.4384	-12.4406	-9.80752	-10.8971		-2.43389	3.25646	-0.579007	2.57029		1.98573	-2.89546	1.20451	3.12206		-1.17597	-0.994106	-2.44781	-2.54945		-8.1749	-7.18541	0.413285	0.20418
4.24	-2.40273	-2.41054	-5.48322	-4.72199		-12.6724	-12.6787	-9.97391	-11.1385		-2.45224	3.27563	-0.62103	2.52748		1.99181	-2.8876	1.21999	3.17287		-1.30885	-1.1088	-2.47794	-2.61136		-8.18618	-7.23713	0.332839	0.132473
4.25	-2.97643	-2.98763	-6.03994	-5.22452		-12.9137	-12.9117	-10.1359	-11.4427		-2.4836	3.30335	-0.659185	2.4815		1.98041	-2.8768	1.26876	3.22773		-1.45092	-1.22642	-2.49708	-2.68033		-8.18292	-7.25009	0.247339	0.056041
4.26	-3.55724	-3.55746	-6.61605	-5.72306		-13.1391	-13.1352	-10.3313	-11.7014		-2.51053	3.33465	-0.653474	2.43099		1.96651	-2.86924	1.3169	3.29089		-1.58624	-1.34051	-2.52519	-2.73677		-8.18134	-7.27389	0.173455	-0.0239362
4.27	-4.14264	-4.13784	-7.16424	-6.23563		-13.3592	-13.3505	-10.4905	-11.9957		-2.52911	3.36443	-0.66688	2.41057		1.96111	-2.86681	1.37936	3.34978		-1.71694	-1.46727	-2.54997	-2.79557		-8.17503	-7.30131	0.100252	-0.0986068
4.28	-4.73783	-4.73142	-7.75629	-6.72002		-13.5623	-13.5629	-10.6399	-12.2462		-2.54708	3.37936	-0.672179	2.34602		1.96192	-2.86622	1.44195	3.37993		-1.84733	-1.58564	-2.56925	-2.86001		-8.17444	-7.33391	0.0177537	-0.168927
4.29	-5.33071	-5.32738	-8.31856	-7.21932		-13.7676	-13.7711	-10.8149	-12.5098		-2.57198	3.40931	-0.663636	2.28278		1.9672	-2.85976	1.45672	3.43094		-1.98437	-1.71536	-2.58567	-2.91679		-8.17822	-7.34192	-0.0629887	-0.234613
4.3	-5.92051	-5.92193	-8.88681	-7.69884		-13.9665	-13.9664	-10.9751	-12.7538		-2.59933	3.41762	-0.673913	2.24217		1.9732	-2.86519	1.49267	3.49733		-2.12775	-1.84057	-2.60579	-2.96844		-8.1769	-7.36366	-0.136566	-0.313794
4.31	-6.52511	-6.51296	-9.46864	-8.21761		-14.1555	-14.1474	-11.1436	-12.9896		-2.62746	3.45113	-0.658406	2.16345		1.96787	-2.8668	1.55566	3.53564		-2.26411	-1.96993	-2.6215	-3.02324		-8.17171	-7.37764	-0.221902	-0.382393
4.32	-7.11368	-7.11198	-10.0276	-8.73091		-14.3286	-14.3236	-11.2939	-13.2258		-2.65019	3.47512	-0.643675	2.10547		1.97285	-2.87556	1.62031	3.55393		-2.39462	-2.0913	-2.64404	-3.074		-8.15289	-7.36844	-0.305435	-0.450534
4.33	-7.70957	-7.71013	-10.6023	-9.24202		-14.4843	-14.4933	-11.4602	-13.4432		-2.67577	3.50566	-0.625088	2.02884		1.97435	-2.87133	1.67004	3.62025		-2.51989	-2.21715	-2.6649	-3.12596		-8.13227	-7.37784	-0.380815	-0.52743
4.34	-8.30598	-8.30469	-11.218	-9.75113		-14.641	-14.6412	-11.5781	-13.6527		-2.70703	3.52725	-0.59279	1.95424		1.97376	-2.86958	1.73392	3.64859		-2.64548	-2.35122	-2.68263	-3.16985		-8.11887	-7.37296	-0.463892	-0.601705
4.35	-8.89863	-8.89555	-11.8174	-10.2381		-14.7843	-14.7831	-11.6929	-13.8401		-2.73206	3.55881	-0.58993	1.87884		1.97751	-2.87314	1.77293	3.66595		-2.77745	-2.47656	-2.69414	-3.21015		-8.10041	-7.39683	-0.542785	-0.67891
4.36	-9.48088	-9.48229	-12.4038	-10.7061		-14.9104	-14.9173	-11.8049	-14.026		-2.7548	3.58348	-0.537686	1.83232		1.98027	-2.87933	1.8431	3.75265		-2.90725	-2.60132	-2.70499	-3.24307		-8.08305	-7.40184	-0.624448	-0.749026
4.37	-10.0712	-10.0634	-12.9898	-11.1841		-15.031	-15.0331	-11.9231	-14.1972		-2.78338	3.60757	-0.493483	1.77811		1.98584	-2.89479	1.87563	3.81665		-3.01789	-2.72287	-2.71536	-3.27595		-8.08762	-7.39018	-0.711674	-0.81293
4.38	-10.6445	-10.6531	-13.5674	-11.6784		-15.1318	-15.1399	-12.035	-14.3628		-2.81178	3.6362	-0.450514	1.7065		1.995	-2.90863	1.93628	3.84522		-3.14195	-2.85137	-2.72478	-3.30958		-8.07055	-7.37814	-0.798834	-0.877544
4.39	-11.2226	-11.2174	-14.1337	-12.1433		-15.2311	-15.2343	-12.1265	-14.5115		-2.83667	3.66675	-0.403531	1.62256		2.0169	-2.91554	1.99332	3.85717		-3.27188	-2.97672	-2.74223	-3.33688		-8.03398	-7.37093	-0.88121	-0.952672
4.4	-11.7804	-11.7822	-14.6848	-12.6365		-15.3065	-15.3115	-12.1789	-14.6529		-2.868	3.68927	-0.341498	1.54047		2.0305	-2.9198	2.03756	3.86577		-3.38611	-3.10219	-2.75083	-3.36087		-8.01212	-7.34319	-0.9661	-1.02093
4.41	-12.3505	-12.3371	-15.2195	-13.0784		-15.3854	-15.3809	-12.2409	-14.7838		-2.89955	3.7207	-0.286133	1.43983		2.03569	-2.92705	2.08228	3.89013		-3.49554	-3.22422	-2.75614	-3.37875		-8.00157	-7.31548	-1.0511	-1.09109
4.42	-12.9	-12.8953	-15.7877	-13.5103		-15.4368	-15.4353	-12.3244	-14.891		-2.93456	3.75663	-0.225963	1.36228		2.03836	-2.93487	2.1408	3.93284		-3.60713	-3.34435	-2.76527	-3.39338		-7.97295	-7.28463	-1.12714	-1.1645
4.43	-13.4378	-13.4331	-16.3019	-13.9686		-15.4795	-15.4822	-12.3838	-15.0009		-2.96871	3.79019	-0.169428	1.25892		2.04228	-2.94497	2.18903	3.94792		-3.71069	-3.46427	-2.78112	-3.40625		-7.94299	-7.26782	-1.20519	-1.2299
4.44	-13.9652	-13.9646	-16.8185	-14.3917		-15.5065	-15.5012	-12.4242	-15.0626		-2.9973	3.82749	-0.107423	1.18625		2.05231	-2.94553	2.25116	3.98963		-3.81818	-3.58424	-2.79432	-3.40291		-7.93187	-7.23291	-1.28169	-1.30374
4.45	-14.4829	-14.4899	-17.3375	-14.8199		-15.5144	-15.5138	-12.4584	-15.1201		-3.03006	3.86348	0.00637725	1.12283		2.06266	-2.95898	2.29422	4.0113		-3.9209	-3.69912	-2.80473	-3.4065		-7.90623	-7.21224	-1.36291	-1.37295
4.46	-14.9898	-14.9999	-17.8463	-15.2431		-15.5186	-15.5128	-12.4684	-15.16		-3.06176	3.8836	0.0851114	1.04463		2.06359	-2.97391	2.31239	4.00342		-4.01794	-3.81514	-2.81469	-3.40571		-7.8692	-7.20107	-1.43696	-1.44712
4.47	-15.4832	-15.4856	-18.3235	-15.6416		-15.5076	-15.504	-12.4688	-15.1821		-3.08898	3.91178	0.183618	0.960045		2.07161	-2.96919	2.36382	4.00376		-4.11604	-3.9216	-2.83465	-3.39939		-7.84595	-7.17266	-1.52015	-1.50978
4.48	-15.9633	-15.9652	-18.7753	-16.0306		-15.4832	-15.4759	-12.4346	-15.1975		-3.1214	3.95201	0.283129	0.887814		2.07681	-2.9692	2.39738	4.02638		-4.2004	-4.02646	-2.84717	-3.39206		-7.82016	-7.15054	-1.60241	-1.57975
4.49	-16.4321	-16.4396	-19.2171	-16.421		-15.4384	-15.4376	-12.4548	-15.1831		-3.15704	3.98263	0.365831	0.800842		2.0809	-2.96935	2.44336	4.01919		-4.29397	-4.12448	-2.85813	-3.37684		-7.78645	-7.11601	-1.67508	-1.64383
4.5	-16.8868	-16.8897	-19.6582	-16.7983		-15.3872	-15.3867	-12.4322	-15.1572		-3.18856	4.01305	0.451911	0.745343		2.07354	-2.97525	2.48721	4.04076		-4.38384	-4.22519	-2.87127	-3.35679		-7.76727	-7.06928	-1.74883	-1.70494
4.51	-17.3194	-17.3222	-20.043	-17.1559		-15.3189	-15.3192	-12.3917	-15.1214		-3.21617	4.04813	0.524429	0.687409		2.08282	-2.98233	2.52216	4.02371		-4.46636	-4.31612	-2.87682	-3.33787		-7.74297	-7.03345	-1.82517	-1.77306
4.52	-17.7441	-17.7435	-20.4443	-17.4905		-15.236	-15.2391	-12.3099	-15.0631		-3.24916	4.07936	0.627107	0.621961		2.08184	-2.9805	2.57458	4.02424		-4.54045	-4.40325	-2.87894	-3.31216		-7.72178	-6.99025	-1.89508	-1.83636
4.53	-18.1505	-18.1485	-20.8213	-17.8049		-15.142	-15.1408	-12.2419	-15.0206		-3.2869	4.10989	0.70353	0.538059		2.08143	-2.98236	2.58764	4.00919		-4.61917	-4.47537	-2.89206	-3.27913		-7.70989	-6.97068	-1.96622	-1.904
4.54	-18.5276	-18.5382	-21.1994	-18.1017		-15.0423	-15.0482	-12.1593	-14.9491		-3.32236	4.14623	0.82263	0.463991		2.07559	-2.98317	2.63072	3.97942		-4.6889	-4.54943	-2.89501	-3.23454		-7.67621	-6.94429	-2.04018	-1.96819
4.55	-18.8961	-18.8987	-21.5301	-18.3998		-14.9277	-14.9327	-12.0718	-14.8657		-3.36117	4.18369	0.916601	0.429692		2.07142	-2.97684	2.67099	3.96255		-4.75289	-4.6245	-2.89518	-3.19675		-7.65588	-6.92256	-2.11133	-2.03455
4.56	-19.2491	-19.2438	-21.8311	-18.6994		-14.7984	-14.8056	-11.9785	-14.765		-3.39549	4.22372	1.01689	0.370994		2.05999	-2.96718	2.73215	3.96041		-4.81618	-4.69462	-2.90506	-3.16616		-7.62885	-6.88784	-2.18337	-2.09415
4.57	-19.5833	-19.5821	-22.1168	-18.9859		-14.666	-14.6664	-11.8425	-14.6512		-3.43248	4.24839	1.13621	0.302		2.04506	-2.95075	2.74798	3.93492		-4.87526	-4.75561	-2.91173	-3.12868		-7.60461	-6.85351	-2.25164	-2.15301
4.58	-19.8904	-19.8861	-22.3766	-19.2149		-14.5282	-14.5265	-11.7106	-14.5232		-3.47062	4.27894	1.21392	0.273507		2.03493	-2.94775	2.73462	3.93088		-4.93667	-4.81834	-2.92879	-3.08645		-7.57842	-6.82703	-2.32159	-2.21976
4.59	-20.1744	-20.1753	-22.6134	-19.452		-14.3798	-14.3749	-11.5839	-14.3711		-3.49491	4.31365	1.29707	0.240141		2.02789	-2.93699	2.76424	3.9183		-4.99474	-4.86761	-2.92471	-3.03862		-7.56471	-6.79561	-2.38285	-2.28321
4.6	-20.4497	-20.4436	-22.8398	-19.6657		-14.2192	-14.2076	-11.4223	-14.2264		-3.52956	4.35952	1.40903	0.211732		2.01104	-2.91491	2.80434	3.92065		-5.05078	-4.92612	-2.93209	-2.99713		-7.54556	-6.75996	-2.44887	-2.34167
4.61	-20.7072	-20.7055	-23.035	-19.8334		-14.0469	-14.0441	-11.2397	-14.0808		-3.57349	4.39953	1.48056	0.208119		1.99046	-2.89094	2.8203	3.89082		-5.10459	-4.96954	-2.93225	-2.94617		-7.54121	-6.73253	-2.50788	-2.3953
4.62	-20.9416	-20.9404	-23.2405	-20.0362		-13.8598	-13.86	-11.0344	-13.9276		-3.60855	4.43636	1.57285	0.162905		1.97219	-2.86343	2.87518	3.87247		-5.15416	-5.00318	-2.92344	-2.88911		-7.53422	-6.69649	-2.57065	-2.45382
4.63	-21.1488	-21.1503	-23.3684	-20.2184		-13.6615	-13.6625	-10.8335	-13.7739		-3.64677	4.47332	1.696	0.120931		1.94174	-2.83804	2.90279	3.8514		-5.18697	-5.03549	-2.91934	-2.82856		-7.49912	-6.65907	-2.62946	-2.50805
4.64	-21.3549	-21.3452	-23.4481	-20.3865		-13.4629	-13.4604	-10.6261	-13.5713		-3.68576	4.51474	1.8042	0.105467		1.90806	-2.79985	2.93848	3.81811		-5.21642	-5.06754	-2.9117	-2.76558		-7.47245	-6.63777	-2.68007	-2.56688
4.65	-21.5192	-21.5228	-23.5219	-20.5498		-13.2575	-13.2524	-10.4144	-13.3763		-3.72168	4.54961	1.89086	0.0585756		1.87315	-2.772	2.97333	3.76523		-5.26452	-5.08784	-2.90275	-2.70238		-7.45582	-6.59915	-2.73562	-2.61484
4.66	-21.675	-21.6771	-23.6107	-20.6941		-13.0451	-13.0369	-10.1979	-13.178		-3.75654	4.59201	2.0178	0.0319616		1.83942	-2.73961	3.01638	3.69995		-5.30927	-5.10655	-2.90222	-2.6426		-7.44473	-6.57187	-2.79141	-2.66433
4.67	-21.817	-21.8151	-23.6168	-20.8347		-12.8154	-12.82	-9.94667	-12.9735		-3.79863	4.62771	2.1158	-0.0141349		1.79931	-2.69808	3.06334	3.63879		-5.3491	-5.11988	-2.89293	-2.58114		-7.43246	-6.52245	-2.84595	-2.7053
4.68	-21.9427	-21.9349	-23.6636	-20.942		-12.5909	-12.5947	-9.70999	-12.761		-3.84718	4.66576	2.20748	-0.0130634		1.75098	-2.66329	3.04962	3.5912		-5.38104	-5.12479	-2.89166	-2.52733		-7.40655	-6.48071	-2.90047	-2.74934
4.69	-22.0355	-22.0346	-23.6896	-21.037		-12.3492	-12.3579	-9.4605	-12.5576		-3.88272	4.71141	2.2742	-0.0198188		1.71121	-2.61415	3.03746	3.53899		-5.41119	-5.1312	-2.88696	-2.46204		-7.37744	-6.44115	-2.94199	-2.78859
4.7	-22.1233	-22.1221	-23.6744	-21.147		-12.1143	-12.1198	-9.17652	-12.3313		-3.92137	4.75292	2.40262	-0.0172242		1.66408	-2.56258	3.08536	3.47918		-5.43258	-5.13059	-2.87533	-2.39163		-7.35505	-6.42364	-2.98453	-2.8255
4.71	-22.1926	-22.1949	-23.6581	-21.2197		-11.8768	-11.8805	-8.89397	-12.0972		-3.95973	4.78805	2.52258	-0.0180866		1.61625	-2.50943	3.12202	3.43143		-5.45528	-5.12853	-2.86222	-2.31195		-7.33813	-6.39392	-3.0287	-2.8694
4.72	-22.2451	-22.2424	-23.6146	-21.2803		-11.6304	-11.6272	-8.63265	-11.853		-4.00142	4.82571	2.63062	-0.029928		1.56376	-2.45926	3.16676	3.36746		-5.47217	-5.12844	-2.84962	-2.24865		-7.31456	-6.36197	-3.0634	-2.89369
4.73	-22.2813	-22.2745	-23.5302	-21.3665		-11.3747	-11.3817	-8.33429	-11.5913		-4.04143	4.86144	2.73009	-0.0508413		1.49143	-2.39244	3.20187	3.28209		-5.48312	-5.11766	-2.83194	-2.17102		-7.2898	-6.32119	-3.09425	-2.9211
4.74	-22.2972	-22.3067	-23.4371	-21.4284		-11.1212	-11.1297	-8.02392	-11.3191		-4.07255	4.89421	2.87486	-0.0524239		1.43217	-2.33808	3.25992	3.25883		-5.49632	-5.10526	-2.8167	-2.10687		-7.26194	-6.28183	-3.13188	-2.94242
4.75	-22.3076	-22.3073	-23.3739	-21.4868		-10.8651	-10.8713	-7.70737	-11.1		-4.10317	4.92263	2.95895	-0.0729648		1.37623	-2.28127	3.35394	3.21562		-5.50184	-5.10666	-2.80684	-2.04195		-7.22069	-6.2593	-3.15787	-2.9708
4.76	-22.2956	-22.3021	-23.3009	-21.5284		-10.6143	-10.6053	-7.40222	-10.8694		-4.13749	4.96481	3.05548	-0.0663441		1.31626	-2.21786	3.42928	3.17406		-5.51134	-5.08891	-2.78614	-1.96716		-7.17874	-6.23082	-3.17813	-2.99204
4.77	-22.2807	-22.2756	-23.2551	-21.5592		-10.3478	-10.3506	-7.08609	-10.6315		-4.17513	4.99895	3.18291	-0.0512814		1.25268	-2.15688	3.4894	3.1321		-5.51595	-5.07053	-2.75903	-1.90071		-7.15204	-6.21027	-3.20172	-3.02096
4.78	-22.2457	-22.247	-23.15	-21.5565		-10.0819	-10.0854	-6.78457	-10.3859		-4.2041	5.0368	3.26911	-0.0251779		1.18943	-2.09409	3.58625	3.11581		-5.5121	-5.05451	-2.74099	-1.83134		-7.10649	-6.1784	-3.23069	-3.03828
4.79	-22.2016	-22.206	-23.0671	-21.554		-9.81916	-9.81948	-6.47185	-10.1351		-4.23973	5.05967	3.36543	-0.00890868		1.12902	-2.02422	3.65724	3.08085		-5.49562	-5.02972	-2.71644	-1.75762		-7.04815	-6.15968	-3.23648	-3.05438
4.8	-22.1546	-22.1478	-22.9514	-21.558		-9.5562	-9.55509	-6.13317	-9.87632		-4.27035	5.09352	3.47236	0.0115293		1.05235	-1.95398	3.74911	3.04201		-5.47677	-5.00043	-2.68512	-1.68913		-7.00143	-6.13118	-3.25552	-3.0687
4.81	-22.089	-22.0908	-22.8495	-21.5652		-9.28546	-9.28127	-5.78661	-9.62427		-4.29638	5.12477	3.562	0.0429566		0.989393	-1.87772	3.80371	3.03002		-5.45699	-4.97561	-2.65482	-1.62045		-6.96601	-6.09819	-3.28077	-3.069
4.82	-22.0099	-22.0179	-22.732	-21.5565		-9.01316	-9.01119	-5.4477	-9.37862		-4.33196	5.15363	3.67006	0.0422084		0.906505	-1.80495	3.85226	2.95112		-5.43466	-4.96235	-2.61908	-1.54813		-6.89445	-6.07807	-3.2837	-3.07814
4.83	-21.9223	-21.9295	-22.6023	-21.5824		-8.74256	-8.73817	-5.12355	-9.11113		-4.35925	5.18536	3.7512	0.0465598		0.829683	-1.72095	3.89737	2.91401		-5.4162	-4.94532	-2.5843	-1.48629		-6.83822	-6.05203	-3.28983	-3.07988
4.84	-21.8323	-21.8428	-22.5282	-21.5989		-8.47152	-8.46502	-4.79113	-8.8584		-4.38096	5.21022	3.85603	0.0623117		0.757962	-1.65247	3.95334	2.87651		-5.39111	-4.90815	-2.53978	-1.41794		-6.77283	-6.0248	-3.29322	-3.07399
4.85	-21.7364	-21.7476	-22.4262	-21.5862		-8.1962	-8.19652	-4.44431	-8.60649		-4.39711	5.23206	3.94434	0.065821		0.688142	-1.57799	4.0361	2.85557		-5.36816	-4.86981	-2.49967	-1.34525		-6.6964	-6.00937	-3.28635	-3.07929
4.86	-21.6296	-21.641	-22.3044	-21.5794		-7.93663	-7.92655	-4.08416	-8.34473		-4.42747	5.25642	4.01988	0.0784757		0.606716	-1.49937	4.11895	2.84263		-5.33763	-4.833	-2.44866	-1.27962		-6.61577	-5.97279	-3.28674	-3.06823
4.87	-21.5288	-21.5269	-22.2125	-21.5987		-7.66364	-7.65795	-3.75881	-8.0727		-4.44147	5.26997	4.06606	0.117354		0.529702	-1.42455	4.18907	2.87434		-5.30284	-4.80182	-2.40694	-1.2088		-6.53156	-5.94348	-3.27891	-3.06222
4.88	-21.4183	-21.4179	-22.1361	-21.5938		-7.39108	-7.39578	-3.42486	-7.80306		-4.47004	5.29579	4.12268	0.136862		0.444226	-1.3445	4.25963	2.89924		-5.26545	-4.76571	-2.36009	-1.13638		-6.45215	-5.88505	-3.27482	-3.05117
4.89	-21.3087	-21.3011	-22.0667	-21.5954		-7.13199	-7.11773	-3.10084	-7.58556		-4.49256	5.31018	4.18546	0.150722		0.366919	-1.26421	4.33451	2.86677		-5.2149	-4.72714	-2.31341	-1.07		-6.35836	-5.84687	-3.25672	-3.04086
4.9	-21.1846	-21.1745	-21.994	-21.5604		-6.84911	-6.85057	-2.76963	-7.35075		-4.50977	5.32693	4.25321	0.177636		0.283606	-1.18821	4.39908	2.87155		-5.17706	-4.68934	-2.25865	-0.999102		-6.27194	-5.80569	-3.24337	-3.01974
4.91	-21.0604	-21.0455	-21.943	-21.538		-6.57776	-6.58069	-2.43312	-7.13959		-4.52929	5.34756	4.31097	0.206993		0.202997	-1.11297	4.48456	2.86336		-5.12743	-4.66563	-2.20014	-0.936011		-6.17262	-5.77298	-3.2228	-3.00861
4.92	-20.9236	-20.9269	-21.8815	-21.525		-6.30819	-6.31412	-2.08948	-6.90367		-4.54323	5.36341	4.3679	0.24268		0.123226	-1.04207	4.55559	2.85871		-5.07305	-4.62695	-2.12783	-0.873866		-6.07646	-5.7078	-3.21041	-2.99224
4.93	-20.8002	-20.7954	-21.8176	-21.5057		-6.04641	-6.04669	-1.75899	-6.65506		-4.54914	5.3722	4.41598	0.245475		0.0476983	-0.962061	4.64142	2.85727		-5.03003	-4.59979	-2.06435	-0.808266		-5.98145	-5.66806	-3.19465	-2.97429
4.94	-20.671	-20.6602	-21.7346	-21.4814		-5.78363	-5.78161	-1.45305	-6.41382		-4.56212	5.38985	4.45965	0.298405		-0.0227418	-0.884845	4.70556	2.91546		-4.98081	-4.5632	-1.99724	-0.733261		-5.8795	-5.61133	-3.17381	-2.95098
4.95	-20.5335	-20.5262	-21.7093	-21.4502		-5.52368	-5.52441	-1.11459	-6.17134		-4.57127	5.40151	4.49838	0.321867		-0.0850552	-0.813018	4.76802	2.92961		-4.9245	-4.52488	-1.92891	-0.662278		-5.76248	-5.54961	-3.14422	-2.92466
4.96	-20.3941	-20.3978	-21.6785	-21.4361		-5.26024	-5.25975	-0.809167	-5.90035		-4.57626	5.4081	4.53954	0.347968		-0.158898	-0.73678	4.81527	2.91119		-4.86331	-4.49411	-1.85869	-0.593386		-5.64197	-5.49382	-3.11637	-2.90062
4.97	-20.2585	-20.2693	-21.6583	-21.4298		-5.01258	-5.00439	-0.491624	-5.65872		-4.5727	5.40371	4.5353	0.353496		-0.227007	-0.675623	4.88459	2.9201		-4.81047	-4.46258	-1.78901	-0.53095		-5.50559	-5.4378	-3.07804	-2.87547
4.98	-20.1259	-20.1371	-21.661	-21.3999		-4.75058	-4.75219	-0.203569	-5.42845		-4.58349	5.40837	4.52197	0.38301		-0.295301	-0.607477	4.90825	2.93419		-4.75754	-4.42981	-1.70319	-0.470278		-5.37698	-5.37324	-3.03803	-2.84324
4.99	-20.0005	-19.9944	-21.6488	-21.3749		-4.49578	-4.50549	0.0954704	-5.21546		-4.58378	5.41473	4.51747	0.375371		-0.362447	-0.537841	4.93514	2.89964		-4.69816	-4.3959	-1.61692	-0.404574		-5.23689	-5.2844	-3.00544	-2.81726
5	-19.8667	-19.8537	-21.6601	-21.3596		-4.24776	-4.25291	0.406011	-4.97996		-4.59401	5.41886	4.48856	0.413803		-0.42514	-0.476779	4.95305	2.91987		-4.64731	-4.36649	-1.53912	-0.332119		-5.11019	-5.2109	-2.96403	-2.79306
5.01	-19.7381	-19.7355	-21.6465	-21.3738		-4.00147	-4.01236	0.68024	-4.74118		-4.58816	5.41433	4.42345	0.422922		-0.485764	-0.41772	4.96806	2.93636		-4.58595	-4.33721	-1.44466	-0.262278		-4.99798	-5.16641	-2.93363	-2.76296
5.02	-19.5958	-19.5971	-21.7027	-21.3491		-3.75316	-3.76742	0.955091	-4.49063		-4.58443	5.41029	4.38924	0.451117		-0.54629	-0.349625	4.96304	2.95813		-4.51715	-4.31005	-1.37268	-0.202519		-4.86786	-5.11072	-2.87972	-2.7296
5.03	-19.4689	-19.4694	-21.7116	-21.3516		-3.52054	-3.52126	1.24377	-4.25825		-4.58391	5.40832	4.32388	0.491567		-0.604612	-0.289872	4.96375	2.9779		-4.46035	-4.27828	-1.28267	-0.139512		-4.73729	-5.0109	-2.83756	-2.69961
5.04	-19.3334	-19.3409	-21.7492	-21.3333		-3.2775	-3.2856	1.51694	-4.03077		-4.58601	5.40959	4.26163	0.519346		-0.665922	-0.228088	4.96611	3.00864		-4.40233	-4.24717	-1.18662	-0.074368		-4.59235	-4.938	-2.79573	-2.66655
5.05	-19.2034	-19.204	-21.7906	-21.3205		-3.04269	-3.04873	1.77284	-3.79829		-4.5812	5.40475	4.18455	0.531126		-0.72328	-0.172882	4.94219	3.03523		-4.33602	-4.23165	-1.08875	-0.013042		-4.46854	-4.85	-2.74761	-2.63667
5.06	-19.0702	-19.0734	-21.8176	-21.3284		-2.81298	-2.81937	2.01605	-3.57137		-4.58083	5.40095	4.1007	0.551338		-0.775806	-0.124403	4.91449	3.04292		-4.27883	-4.20757	-0.993194	0.050284		-4.31888	-4.75001	-2.68851	-2.60159
5.07	-18.9474	-18.9499	-21.8768	-21.3336		-2.59038	-2.58914	2.25764	-3.32963		-4.5693	5.39234	4.02234	0.570943		-0.822181	-0.0670792	4.89249	3.05621		-4.22595	-4.18149	-0.907562	0.10931		-4.16897	-4.63619	-2.64304	-2.56366
5.08	-18.8294	-18.8205	-21.9358	-21.3435		-2.36591	-2.35675	2.47272	-3.10426		-4.56339	5.37706	3.93807	0.607446		-0.879771	-0.0230927	4.86198	3.0896		-4.16854	-4.16409	-0.808436	0.167287		-4.02303	-4.54091	-2.59391	-2.52412
5.09	-18.7067	-18.6981	-21.9882	-21.3361		-2.14044	-2.131	2.73533	-2.88218		-4.54871	5.37543	3.87197	0.637704		-0.92898	0.0179348	4.83099	3.12072		-4.11761	-4.14428	-0.703998	0.230319		-3.88651	-4.43389	-2.53714	-2.49183
5.1	-18.5765	-18.5807	-22.0239	-21.3578		-1.91855	-1.91154	2.93382	-2.67272		-4.54027	5.36632	3.75691	0.646463		-0.968739	0.0655906	4.7726	3.09996		-4.06298	-4.12597	-0.601444	0.286621		-3.73827	-4.33754	-2.4922	-2.46226
5.11	-18.4576	-18.4537	-22.1001	-21.346		-1.70125	-1.69448	3.13538	-2.46561		-4.53755	5.36171	3.64148	0.657017		-1.00491	0.101353	4.67253	3.12322		-4.01319	-4.10858	-0.494419	0.352115		-3.59886	-4.21522	-2.45331	-2.43156
5.12	-18.3381	-18.3263	-22.1729	-21.3666		-1.48555	-1.48169	3.32711	-2.26165		-4.53079	5.34947	3.51854	0.638717		-1.0467	0.145488	4.58538	3.13509		-3.95943	-4.09395	-0.391576	0.413219		-3.47655	-4.12104	-2.40327	-2.39983
5.13	-18.2198	-18.2163	-22.2263	-21.3635		-1.26933	-1.26811	3.53351	-2.03929		-4.51173	5.34107	3.39714	0.634268		-1.07803	0.176488	4.52766	3.12736		-3.91682	-4.08419	-0.285826	0.477131		-3.34285	-3.99674	-2.3539	-2.37247
5.14	-18.1025	-18.0973	-22.2707	-21.3795		-1.06744	-1.06798	3.73619	-1.81453		-4.50527	5.32605	3.23562	0.624462		-1.11285	0.204759	4.40525	3.16165		-3.86408	-4.07429	-0.180822	0.536198		-3.20297	-3.88231	-2.30503	-2.34901
5.15	-17.9728	-17.9759	-22.3221	-21.4318		-0.866142	-0.866578	3.92352	-1.60917		-4.49966	5.31768	3.06889	0.618341		-1.13659	0.232634	4.27201	3.1317		-3.82444	-4.0634	-0.0817759	0.59542		-3.04931	-3.77953	-2.25889	-2.3204
5.16	-17.8522	-17.8726	-22.3594	-21.4317		-0.672856	-0.667901	4.10048	-1.37692		-4.48381	5.3114	2.91	0.603432		-1.15751	0.26774	4.09998	3.13838		-3.78198	-4.05716	0.0225146	0.654725		-2.9286	-3.67026	-2.21631	-2.29314
5.17	-17.741	-17.7524	-22.4016	-21.4615		-0.472577	-0.474791	4.26273	-1.17484		-4.47163	5.30609	2.77771	0.591704		-1.19427	0.296891	3.96025	3.13813		-3.74597	-4.04717	0.125513	0.712457		-2.78498	-3.54931	-2.16423	-2.27016
5.18	-17.629	-17.6349	-22.5023	-21.4679		-0.28477	-0.284571	4.40509	-0.971209		-4.46394	5.29903	2.63728	0.560967		-1.21767	0.318925	3.82553	3.12899		-3.71194	-4.03323	0.23297	0.768859		-2.64653	-3.4239	-2.12129	-2.24712
5.19	-17.5172	-17.5275	-22.5305	-21.4827		-0.104994	-0.0938326	4.5297	-0.767955		-4.45438	5.29037	2.46257	0.536584		-1.24073	0.343924	3.70688	3.09587		-3.67652	-4.01808	0.333259	0.82663		-2.50646	-3.2973	-2.08166	-2.22227
5.2	-17.4024	-17.4097	-22.5802	-21.4944		0.0849816	0.0948207	4.67975	-0.559195		-4.44088	5.27789	2.29977	0.515366		-1.26266	0.373462	3.53453	3.08769		-3.64772	-4.01168	0.437438	0.883015		-2.36682	-3.17581	-2.03886	-2.20191
5.21	-17.2853	-17.2822	-22.6706	-21.4895		0.276001	0.271269	4.80308	-0.351958		-4.43244	5.26159	2.15927	0.50322		-1.27861	0.387814	3.39255	3.10249		-3.61691	-4.00262	0.545188	0.952359		-2.21761	-3.03677	-1.99935	-2.18106
5.22	-17.1681	-17.1675	-22.7173	-21.5181		0.447527	0.451002	4.92496	-0.162391		-4.42482	5.25389	2.00121	0.458777		-1.30137	0.406358	3.23785	3.04606		-3.59297	-3.99317	0.6584	1.00887		-2.07744	-2.92855	-1.96632	-2.16409
5.23	-17.0571	-17.0583	-22.7383	-21.547		0.62437	0.625352	5.0434	0.0644927		-4.42093	5.24285	1.85008	0.427637		-1.31563	0.410854	3.10466	3.03048		-3.56487	-3.98975	0.764382	1.05729		-1.94165	-2.79819	-1.93259	-2.14561
5.24	-16.9482	-16.9455	-22.7724	-21.525		0.794964	0.796987	5.13188	0.262809		-4.41744	5.24291	1.69655	0.377076		-1.33364	0.428456	2.9634	2.96603		-3.53801	-3.97983	0.865026	1.10642		-1.80072	-2.65516	-1.9032	-2.12955
5.25	-16.8336	-16.835	-22.8051	-21.5037		0.968612	0.964602	5.21157	0.506966		-4.41227	5.23853	1.53639	0.34805		-1.34209	0.434001	2.81301	2.93448		-3.51308	-3.97462	0.955409	1.15313		-1.66335	-2.52281	-1.87196	-2.10838
5.26	-16.7217	-16.7142	-22.8555	-21.5037		1.12945	1.12624	5.31628	0.691224		-4.41006	5.22798	1.34306	0.292367		-1.3519	0.439376	2.63587	2.89159		-3.49169	-3.96796	1.05822	1.19099		-1.5355	-2.37025	-1.84933	-2.09446
5.27	-16.6077	-16.6032	-22.879	-21.4717		1.29355	1.28687	5.38078	0.930089		-4.40306	5.21979	1.17232	0.239869		-1.35349	0.458293	2.47967	2.83486		-3.47472	-3.9625	1.15172	1.22719		-1.40051	-2.23538	-1.82577	-2.07289
5.28	-16.4858	-16.4908	-22.8947	-21.4645		1.44502	1.44712	5.4473	1.11578		-4.40518	5.22712	1.03288	0.185466		-1.36638	0.470034	2.30418	2.7893		-3.46338	-3.95706	1.23856	1.26538		-1.26128	-2.0752	-1.80827	-2.0625
5.29	-16.3659	-16.3727	-22.9187	-21.4328		1.60867	1.60652	5.50903	1.30672		-4.40276	5.22312	0.90372	0.121692		-1.37367	0.472289	2.20932	2.71786		-3.44802	-3.95792	1.33185	1.30147		-1.10614	-1.91582	-1.78735	-2.05297
5.3	-16.2545	-16.2562	-22.9628	-21.3983		1.75925	1.76192	5.57787	1.52394		-4.39588	5.23403	0.761204	0.0397096		-1.3866	0.484224	2.09191	2.67013		-3.43524	-3.95466	1.42316	1.33425		-0.973044	-1.77102	-1.77287	-2.03827
5.31	-16.1399	-16.1445	-22.9573	-21.3257		1.91721	1.91306	5.64252	1.72282		-4.40361	5.2304	0.640804	-0.0121016		-1.38394	0.487647	1.92295	2.61951		-3.41945	-3.94822	1.51268	1.37174		-0.825509	-1.63766	-1.75703	-2.02747
5.32	-16.0339	-16.0288	-22.9489	-21.2636		2.06633	2.05839	5.68384	1.92125		-4.4027	5.22509	0.507472	-0.0740727		-1.39024	0.488992	1.76827	2.58142		-3.41767	-3.93969	1.59745	1.40142		-0.68021	-1.4972	-1.7408	-2.01444
5.33	-15.9254	-15.9129	-22.9654	-21.1776		2.20702	2.20633	5.74587	2.12507		-4.4062	5.23436	0.384675	-0.12906		-1.39618	0.496518	1.5993	2.48924		-3.41633	-3.93032	1.68088	1.43569		-0.531184	-1.33647	-1.73118	-2.00538
5.34	-15.8084	-15.7985	-22.9061	-21.0895		2.34847	2.34792	5.75434	2.33918		-4.4142	5.24073	0.278492	-0.19381		-1.39894	0.497665	1.47427	2.45502		-3.42169	-3.92142	1.7594	1.46369		-0.380245	-1.18982	-1.71765	-1.9936
5.35	-15.6938	-15.6835	-22.8652	-20.9989		2.49077	2.48188	5.78119	2.50469		-4.42581	5.24677	0.176345	-0.274871		-1.40052	0.5054	1.35193	2.41184		-3.41879	-3.91276	1.8389	1.48858		-0.238187	-1.02971	-1.71659	-1.98134
5.36	-15.5796	-15.5704	-22.8317	-20.9057		2.62641	2.62056	5.76854	2.69857		-4.43701	5.25425	0.0655753	-0.365639		-1.40859	0.502934	1.24066	2.31609		-3.41514	-3.90027	1.91517	1.51348		-0.0995834	-0.882793	-1.71005	-1.97431
5.37	-15.4662	-15.4627	-22.766	-20.76		2.76027	2.75408	5.81467	2.91657		-4.4453	5.26118	0.0132385	-0.447483		-1.41606	0.514333	1.11535	2.22096		-3.4146	-3.88971	1.9844	1.53612		0.0546878	-0.727519	-1.70044	-1.97443
5.38	-15.3619	-15.3458	-22.7504	-20.6389		2.89069	2.89004	5.81311	3.11127		-4.45013	5.27641	-0.0867434	-0.552202		-1.41721	0.526654	1.01244	2.14474		-3.41737	-3.8841	2.04345	1.54476		0.196232	-0.601564	-1.70466	-1.97546
5.39	-15.2383	-15.2462	-22.6813	-20.4925		3.02471	3.01854	5.80534	3.31404		-4.46588	5.28266	-0.170501	-0.648697		-1.43111	0.525338	0.898142	2.07004		-3.41775	-3.87198	2.10597	1.56379		0.348671	-0.458098	-1.71005	-1.96735
5.4	-15.1303	-15.1357	-22.634	-20.3243		3.15117	3.14842	5.79854	3.5306		-4.47227	5.29905	-0.224278	-0.735406		-1.44385	0.532624	0.80112	1.97451		-3.41599	-3.86671	2.16578	1.57243		0.48505	-0.316519	-1.71836	-1.96909
5.41	-15.009	-15.0204	-22.579	-20.1286		3.28012	3.27869	5.7934	3.75658		-4.48466	5.31455	-0.321315	-0.786094		-1.45412	0.548835	0.715465	1.9066		-3.42034	-3.85468	2.21572	1.57977		0.647023	-0.177049	-1.71891	-1.96824
5.42	-14.8914	-14.8965	-22.4881	-19.964		3.4011	3.40723	5.7812	3.94683		-4.49447	5.32381	-0.382596	-0.850751		-1.46416	0.563026	0.63734	1.80841		-3.42839	-3.84066	2.26856	1.58321		0.783741	-0.0162064	-1.72935	-1.96559
5.43	-14.7825	-14.7846	-22.4196	-19.7478		3.52113	3.52856	5.76508	4.15701		-4.51511	5.34163	-0.453217	-0.927093		-1.47491	0.571581	0.559282	1.73448		-3.43565	-3.82462	2.31184	1.58164		0.938266	0.120562	-1.73667	-1.96157
5.44	-14.6653	-14.6635	-22.3755	-19.5666		3.6295	3.63929	5.73616	4.35483		-4.53588	5.35939	-0.477505	-1.01667		-1.48471	0.582765	0.502347	1.65087		-3.43419	-3.80923	2.35508	1.5809		1.08113	0.266926	-1.74704	-1.96311
5.45	-14.5385	-14.55	-22.2797	-19.3478		3.74334	3.75546	5.69126	4.56114		-4.54813	5.36807	-0.540438	-1.1184		-1.49358	0.596676	0.436408	1.57321		-3.44006	-3.78586	2.38553	1.584		1.22738	0.418523	-1.75522	-1.96671
5.46	-14.4292	-14.4332	-22.1865	-19.1243		3.86753	3.87126	5.637	4.7461		-4.56233	5.39586	-0.575885	-1.19441		-1.50368	0.620126	0.383418	1.50502		-3.44341	-3.76502	2.42083	1.57659		1.35928	0.571485	-1.77531	-1.96325
5.47	-14.3136	-14.3233	-22.0991	-18.8979		3.97673	3.98501	5.61143	4.91986		-4.59435	5.42123	-0.595352	-1.27259		-1.53099	0.631876	0.336872	1.41214		-3.44661	-3.74188	2.45038	1.56493		1.50558	0.696901	-1.78473	-1.96304
5.48	-14.2038	-14.2131	-21.9576	-18.651		4.09002	4.09029	5.55868	5.11191		-4.61764	5.44228	-0.61462	-1.34664		-1.55016	0.643043	0.258792	1.33128		-3.45419	-3.72529	2.47394	1.56352		1.65881	0.836498	-1.78999	-1.95599
5.49	-14.0944	-14.089	-21.8413	-18.3865		4.1997	4.20334	5.54262	5.30003		-4.63906	5.46635	-0.604533	-1.39134		-1.56585	0.66311	0.244467	1.23203		-3.4597	-3.70623	2.48921	1.55011		1.80083	0.964899	-1.80075	-1.95724
5.5	-13.9862	-13.978	-21.7014	-18.1114		4.30209	4.30571	5.48242	5.48005		-4.66263	5.48617	-0.609611	-1.46476		-1.59073	0.685236	0.215572	1.1514		-3.4622	-3.68584	2.50812	1.5447		1.94821	1.08953	-1.80946	-1.95159
5.51	-13.8718	-13.8706	-21.6207	-17.8463		4.41471	4.40966	5.42266	5.64699		-4.68103	5.50521	-0.59265	-1.52957		-1.61249	0.713627	0.203081	1.07427		-3.4755	-3.66351	2.51586	1.53375		2.0946	1.20708	-1.81992	-1.94729
5.52	-13.7591	-13.7599	-21.4932	-17.5933		4.51605	4.51264	5.35117	5.81865		-4.71068	5.53452	-0.573795	-1.58519		-1.63751	0.741216	0.192457	0.986464		-3.47415	-3.64817	2.52801	1.51793		2.2399	1.34713	-1.82967	-1.94082
5.53	-13.6514	-13.6581	-21.3826	-17.3216		4.61669	4.61205	5.31109	6.00977		-4.72972	5.56101	-0.560697	-1.62477		-1.66399	0.767225	0.207859	0.910206		-3.46849	-3.62952	2.5377	1.50338		2.3759	1.48443	-1.84128	-1.93888
5.54	-13.5559	-13.5428	-21.2463	-17.0617		4.71851	4.7154	5.25558	6.16622		-4.75676	5.57815	-0.583475	-1.66711		-1.68901	0.794072	0.187224	0.828604		-3.46805	-3.60876	2.53645	1.48533		2.49705	1.60857	-1.85212	-1.93741
5.55	-13.4475	-13.445	-21.1134	-16.7917		4.81484	4.81846	5.21725	6.29566		-4.78183	5.60625	-0.56928	-1.73688		-1.72393	0.815016	0.204561	0.698031		-3.4634	-3.59445	2.53333	1.47679		2.62455	1.7241	-1.86561	-1.93159
5.56	-13.3408	-13.3459	-21.0141	-16.513		4.91745	4.91801	5.19069	6.45014		-4.80532	5.62852	-0.579677	-1.77992		-1.75024	0.84675	0.151492	0.609016		-3.46095	-3.57587	2.52688	1.47041		2.75715	1.8345	-1.88154	-1.93004
5.57	-13.2539	-13.2515	-20.8994	-16.192		5.0201	5.0176	5.12844	6.60367		-4.82983	5.6653	-0.607989	-1.81015		-1.76993	0.866901	0.1284	0.540733		-3.45891	-3.5552	2.52589	1.45917		2.90206	1.93358	-1.88626	-1.93037
5.58	-13.1615	-13.1584	-20.794	-15.9156		5.12166	5.11705	5.08539	6.75528		-4.84864	5.69081	-0.607338	-1.8677		-1.80188	0.903103	0.157609	0.459232		-3.4521	-3.53303	2.51972	1.44172		3.02009	2.05263	-1.89689	-1.9208
5.59	-13.0733	-13.0746	-20.6747	-15.6404		5.21767	5.21346	5.05473	6.86714		-4.88084	5.70973	-0.594735	-1.91704		-1.83658	0.937675	0.171088	0.340048		-3.44462	-3.51294	2.50903	1.42578		3.15277	2.15377	-1.91048	-1.91154
5.6	-12.9785	-12.9837	-20.5668	-15.3632		5.31155	5.30433	4.9903	7.00586		-4.90058	5.7231	-0.601545	-1.96526		-1.86063	0.967206	0.18952	0.279562		-3.44167	-3.48612	2.48818	1.41225		3.27829	2.24495	-1.91199	-1.90812
5.61	-12.897	-12.8882	-20.4781	-15.0919		5.40214	5.3988	4.91351	7.1528		-4.9198	5.74677	-0.614126	-2.02333		-1.8976	1.00122	0.209099	0.189709		-3.43389	-3.47139	2.4659	1.39982		3.39218	2.3526	-1.93267	-1.9053
5.62	-12.806	-12.812	-20.3541	-14.7738		5.48967	5.48991	4.84218	7.26729		-4.94614	5.7701	-0.638389	-2.03509		-1.93811	1.03743	0.189789	0.128164		-3.4299	-3.44509	2.44818	1.38924		3.51655	2.44497	-1.94989	-1.90337
5.63	-12.735	-12.7358	-20.2859	-14.4853		5.56887	5.57756	4.76366	7.37995		-4.96964	5.78684	-0.67423	-2.06694		-1.96508	1.06188	0.21766	0.0726039		-3.43064	-3.42947	2.427	1.36729		3.60945	2.53482	-1.9575	-1.89993
5.64	-12.6536	-12.6507	-20.2117	-14.173		5.65858	5.66205	4.69663	7.46942		-4.98759	5.80773	-0.671014	-2.08257		-1.99883	1.08999	0.279454	0.0204679		-3.42595	-3.4089	2.40713	1.36085		3.72327	2.63146	-1.96866	-1.90132
5.65	-12.5823	-12.5688	-20.1162	-13.8979		5.74736	5.74638	4.64579	7.55718		-5.00233	5.83	-0.68373	-2.08294		-2.02439	1.13063	0.296596	-0.0174405		-3.40945	-3.39218	2.38598	1.35241		3.83934	2.72909	-1.96563	-1.90439
5.66	-12.503	-12.5016	-19.9962	-13.6086		5.84015	5.83096	4.57779	7.66234		-5.01918	5.84572	-0.71253	-2.08118		-2.05807	1.1659	0.34154	-0.041464		-3.40877	-3.37345	2.36409	1.34451		3.92794	2.82169	-1.97733	-1.90307
5.67	-12.4422	-12.447	-19.9568	-13.3322		5.91443	5.91224	4.50647	7.75602		-5.04233	5.86896	-0.725152	-2.08747		-2.10096	1.20202	0.38614	-0.0788748		-3.39824	-3.35576	2.33977	1.33633		4.01172	2.88121	-1.97865	-1.90922
5.68	-12.3883	-12.3806	-19.83	-13.0628		5.99903	5.99777	4.44329	7.81877		-5.05299	5.88556	-0.766321	-2.11854		-2.13203	1.23466	0.46301	-0.140757		-3.39154	-3.34743	2.31719	1.32941		4.09885	2.96052	-1.97766	-1.91161
5.69	-12.3309	-12.3315	-19.7688	-12.7858		6.07876	6.07511	4.39713	7.87258		-5.07486	5.893	-0.746799	-2.1345		-2.16868	1.26887	0.532257	-0.184777		-3.37983	-3.32664	2.28749	1.31963		4.17437	3.03575	-1.9885	-1.91223
5.7	-12.2807	-12.2785	-19.6544	-12.5302		6.15371	6.15953	4.33533	7.93321		-5.09642	5.91167	-0.768552	-2.15667		-2.20489	1.30306	0.549845	-0.207472		-3.37565	-3.31514	2.25703	1.30647		4.25248	3.11519	-1.99772	-1.91672
5.71	-12.2291	-12.2359	-19.5652	-12.2705		6.23541	6.24103	4.27043	7.97969		-5.11463	5.93681	-0.813733	-2.16863		-2.24783	1.34099	0.603607	-0.269039		-3.363	-3.30546	2.22699	1.29933		4.32929	3.18722	-2.00452	-1.91552
5.72	-12.1941	-12.1991	-19.4704	-12.0119		6.32059	6.31766	4.22769	7.99026		-5.13845	5.95759	-0.865331	-2.17811		-2.28931	1.37723	0.64801	-0.316112		-3.35017	-3.29143	2.20339	1.29343		4.39553	3.26104	-2.01676	-1.92214
5.73	-12.1598	-12.1648	-19.3529	-11.7598		6.39241	6.39525	4.20278	8.01661		-5.14849	5.97531	-0.889529	-2.18018		-2.31143	1.41046	0.704245	-0.335673		-3.34454	-3.28954	2.16914	1.28763		4.45143	3.3197	-2.02949	-1.92703
5.74	-12.1323	-12.1327	-19.2635	-11.5001		6.46645	6.46388	4.16958	8.03967		-5.17082	5.99139	-0.920625	-2.20138		-2.34383	1.44484	0.729041	-0.402095		-3.33346	-3.26818	2.14559	1.29212		4.50587	3.3628	-2.04007	-1.93194
5.75	-12.0963	-12.0954	-19.1256	-11.2841		6.53558	6.53661	4.13909	8.08791		-5.19022	6.01749	-0.930132	-2.18064		-2.3762	1.48108	0.776321	-0.434702		-3.32604	-3.25351	2.12246	1.29703		4.53978	3.44487	-2.04754	-1.93247
5.76	-12.0792	-12.0674	-18.9759	-11.0843		6.60772	6.60742	4.12889	8.11939		-5.20917	6.03049	-0.963551	-2.19714		-2.41629	1.52265	0.846471	-0.472551		-3.31677	-3.24423	2.09023	1.29707		4.56907	3.50152	-2.06243	-1.94546
5.77	-12.057	-12.0535	-18.8323	-10.8539		6.67928	6.67582	4.10811	8.14198		-5.22162	6.04469	-0.993614	-2.22898		-2.44988	1.55635	0.902514	-0.530537		-3.30155	-3.24152	2.06008	1.30385		4.59598	3.55762	-2.07686	-1.95219
5.78	-12.0514	-12.0473	-18.7074	-10.6665		6.7389	6.75001	4.0971	8.15706		-5.2393	6.06056	-1.01896	-2.26823		-2.48839	1.59427	0.968613	-0.587019		-3.29355	-3.24292	2.03526	1.30581		4.62527	3.59013	-2.08786	-1.96268
5.79	-12.0354	-12.0416	-18.5675	-10.4674		6.81028	6.82087	4.09379	8.15854		-5.25522	6.08444	-1.04662	-2.27688		-2.5289	1.62797	1.02851	-0.62493		-3.28573	-3.23809	2.01643	1.31069		4.62926	3.63684	-2.10809	-1.96974
5.8	-12.0313	-12.0442	-18.4695	-10.2812		6.87575	6.88041	4.09745	8.14256		-5.26527	6.1004	-1.08723	-2.29507		-2.56285	1.66592	1.09079	-0.65225		-3.27145	-3.23884	1.99419	1.32473		4.65535	3.69162	-2.11614	-1.98559
5.81	-12.0385	-12.0469	-18.3488	-10.0934		6.93871	6.94126	4.08107	8.13033		-5.28182	6.11638	-1.10547	-2.32411		-2.60416	1.70369	1.18404	-0.694983		-3.26171	-3.23841	1.96799	1.33199		4.66555	3.73384	-2.12576	-2.00643
5.82	-12.055	-12.0554	-18.1847	-9.91644		7.00331	6.99342	4.08496	8.10719		-5.29809	6.12886	-1.14716	-2.33372		-2.64301	1.73326	1.26588	-0.693227		-3.26251	-3.23495	1.94444	1.3401		4.66027	3.78319	-2.13643	-2.01872
5.83	-12.0666	-12.0661	-18.0857	-9.72447		7.06547	7.06593	4.1082	8.08085		-5.31811	6.14659	-1.17488	-2.35128		-2.67365	1.7671	1.33605	-0.739482		-3.24857	-3.2317	1.92472	1.35191		4.65437	3.80751	-2.15195	-2.03756
5.84	-12.0815	-12.0787	-17.896	-9.54945		7.12826	7.12634	4.12295	8.04914		-5.33557	6.17001	-1.21959	-2.3771		-2.70994	1.8096	1.39574	-0.783137		-3.24281	-3.22892	1.89893	1.36628		4.63713	3.84776	-2.16805	-2.05321
5.85	-12.1051	-12.1035	-17.7633	-9.38196		7.18399	7.1864	4.12892	8.03019		-5.35797	6.18243	-1.25504	-2.39635		-2.75373	1.84592	1.44709	-0.816984		-3.23979	-3.2272	1.87965	1.38386		4.59888	3.86207	-2.18793	-2.07123
5.86	-12.133	-12.129	-17.6041	-9.19761		7.25378	7.24533	4.16405	7.97528		-5.36471	6.19477	-1.27412	-2.41545		-2.79249	1.88861	1.50691	-0.871209		-3.23091	-3.23393	1.85969	1.39539		4.56372	3.8749	-2.20464	-2.09224
5.87	-12.1645	-12.1657	-17.4441	-9.01436		7.30512	7.30148	4.20005	7.9222		-5.39279	6.21194	-1.29512	-2.43982		-2.84242	1.93081	1.57001	-0.916523		-3.22465	-3.23564	1.84201	1.41334		4.53144	3.88607	-2.22246	-2.10904
5.88	-12.2044	-12.2089	-17.2708	-8.84455		7.3617	7.36604	4.23425	7.86654		-5.40386	6.22311	-1.32532	-2.45603		-2.8756	1.97413	1.61941	-0.977176		-3.21293	-3.23448	1.8298	1.43486		4.49237	3.88938	-2.23743	-2.1307
5.89	-12.2427	-12.2516	-17.0916	-8.68769		7.42508	7.41495	4.29901	7.80088		-5.41699	6.24211	-1.36131	-2.47939		-2.91124	2.01527	1.68583	-1.00886		-3.21566	-3.24153	1.81654	1.45472		4.43646	3.90233	-2.25851	-2.14475
5.9	-12.2941	-12.3002	-16.8946	-8.56194		7.46914	7.46719	4.35545	7.73514		-5.43206	6.25947	-1.36526	-2.48963		-2.95082	2.05755	1.78314	-0.990882		-3.21437	-3.23888	1.80293	1.48393		4.39346	3.91364	-2.27138	-2.17575
5.91	-12.344	-12.3562	-16.7017	-8.46172		7.524	7.51884	4.39914	7.67371		-5.45298	6.27337	-1.37806	-2.53291		-2.9939	2.10055	1.86236	-1.0349		-3.21072	-3.23837	1.79183	1.51309		4.33391	3.91872	-2.2953	-2.19515
5.92	-12.4116	-12.4053	-16.5351	-8.28372		7.57437	7.57811	4.45491	7.59407		-5.46955	6.29113	-1.39202	-2.55141		-3.04127	2.14096	1.92929	-1.05294		-3.21195	-3.24084	1.77241	1.54025		4.2817	3.90221	-2.30888	-2.22815
5.93	-12.4695	-12.4703	-16.3582	-8.16163		7.62401	7.63282	4.49916	7.51303		-5.49232	6.31519	-1.41867	-2.56088		-3.07494	2.17197	1.94997	-1.03307		-3.20589	-3.23124	1.75745	1.56743		4.20709	3.902	-2.32564	-2.25151
5.94	-12.5375	-12.534	-16.1733	-8.02808		7.6706	7.67948	4.56499	7.44066		-5.51122	6.32611	-1.43204	-2.59937		-3.11984	2.2142	2.02955	-1.07937		-3.19825	-3.23532	1.75353	1.58439		4.13494	3.91357	-2.34718	-2.28235
5.95	-12.605	-12.6009	-15.9479	-7.88599		7.72143	7.72617	4.61734	7.34816		-5.52716	6.34385	-1.44563	-2.63007		-3.17149	2.26501	2.09129	-1.09809		-3.1965	-3.2346	1.74008	1.60951		4.0637	3.90004	-2.36837	-2.31382
5.96	-12.68	-12.6688	-15.7407	-7.72262		7.76625	7.76965	4.68996	7.24803		-5.54304	6.36232	-1.44617	-2.65617		-3.20551	2.30156	2.15716	-1.09602		-3.19489	-3.22222	1.74058	1.63955		3.98575	3.88842	-2.3939	-2.34135
5.97	-12.7512	-12.7473	-15.5323	-7.56461		7.82332	7.81593	4.78425	7.14757		-5.56339	6.38221	-1.46279	-2.66565		-3.24999	2.34611	2.18094	-1.11199		-3.19131	-3.21512	1.73464	1.66523		3.90831	3.88792	-2.41533	-2.37046
5.98	-12.8274	-12.8319	-15.3114	-7.41579		7.86632	7.86026	4.88322	7.04239		-5.58133	6.4068	-1.45555	-2.69255		-3.29537	2.39025	2.26931	-1.12276		-3.18755	-3.21726	1.72069	1.69956		3.83228	3.87597	-2.43101	-2.39988
5.99	-12.9063	-12.9055	-15.0703	-7.25322		7.91225	7.91416	4.98685	6.94827		-5.59543	6.42105	-1.44791	-2.71501		-3.33377	2.44088	2.34305	-1.0946		-3.18702	-3.21261	1.72511	1.72815		3.74917	3.86069	-2.4515	-2.4355
6	-12.9835	-12.9836	-14.8489	-7.09646		7.95855	7.95903	5.0892	6.84671		-5.60325	6.44011	-1.43408	-2.74258		-3.37862	2.49036	2.36126	-1.07137		-3.18421	-3.2068	1.72312	1.7602		3.67065	3.85449	-2.47835	-2.4636
6.01	-13.0655	-13.0607	-14.6442	-6.91009		8.00564	8.01235	5.18835	6.73767		-5.6255	6.46186	-1.40808	-2.74846		-3.42869	2.53392	2.40661	-1.08568		-3.19084	-3.1988	1.72385	1.7909		3.6106	3.86679	-2.50201	-2.49272
6.02	-13.1612	-13.1475	-14.399	-6.75893		8.0553	8.04839	5.26869	6.62473		-5.64933	6.47814	-1.4015	-2.7764		-3.48907	2.58578	2.44064	-1.08847		-3.20677	-3.19085	1.73108	1.81161		3.52811	3.88213	-2.53567	-2.52782
6.03	-13.2387	-13.2304	-14.1621	-6.55522		8.09882	8.08726	5.35031	6.51538		-5.66452	6.49533	-1.38763	-2.78896		-3.53521	2.63863	2.47742	-1.08577		-3.20515	-3.18676	1.73572	1.83671		3.45758	3.84266	-2.5568	-2.5613
6.04	-13.3198	-13.3199	-13.9105	-6.40586		8.13421	8.13225	5.44691	6.4168		-5.67946	6.50618	-1.37497	-2.82893		-3.58227	2.68308	2.51864	-1.09306		-3.20255	-3.18088	1.74421	1.86184		3.36586	3.83888	-2.58707	-2.59511
6.05	-13.4106	-13.409	-13.6863	-6.23447		8.17022	8.17433	5.56105	6.29428		-5.69502	6.52436	-1.34472	-2.83395		-3.63523	2.73394	2.57479	-1.06251		-3.2029	-3.16965	1.74969	1.89005		3.30144	3.83017	-2.60726	-2.62266
6.06	-13.4986	-13.5014	-13.4408	-6.03043		8.21377	8.21784	5.67188	6.19631		-5.7145	6.5382	-1.31729	-2.83872		-3.68623	2.78177	2.60598	-1.0515		-3.20098	-3.16282	1.75728	1.91457		3.2168	3.83324	-2.63814	-2.6516
6.07	-13.5891	-13.5837	-13.2045	-5.82393		8.255	8.26049	5.77692	6.09219		-5.73356	6.55756	-1.31598	-2.84615		-3.73463	2.82998	2.61246	-1.01495		-3.19873	-3.1545	1.77383	1.95015		3.12908	3.7966	-2.661	-2.68492
6.08	-13.6756	-13.6754	-12.9477	-5.61802		8.29452	8.29981	5.88444	5.97469		-5.74624	6.57636	-1.30883	-2.88736		-3.77993	2.88154	2.6383	-1.0195		-3.20094	-3.14053	1.78978	1.96891		3.0584	3.77808	-2.68495	-2.71596
6.09	-13.7673	-13.7616	-12.7075	-5.4882		8.33402	8.33115	5.97155	5.87996		-5.7732	6.59196	-1.32558	-2.91284		-3.8326	2.9439	2.64313	-0.98315		-3.20316	-3.13265	1.80376	1.98397		2.99939	3.76275	-2.71516	-2.74638
6.1	-13.8549	-13.857	-12.4629	-5.27616		8.37451	8.36601	6.07317	5.77874		-5.78839	6.61642	-1.30196	-2.92754		-3.883	2.99587	2.67175	-0.952545		-3.20193	-3.12307	1.81065	2.00353		2.93015	3.75894	-2.73487	-2.77187
6.11	-13.9371	-13.9453	-12.1943	-5.09111		8.41685	8.40738	6.16758	5.66845		-5.8094	6.63946	-1.3066	-2.92992		-3.94016	3.05866	2.68739	-0.951875		-3.20101	-3.11677	1.82688	2.01786		2.87185	3.7473	-2.75891	-2.80159
6.12	-14.0274	-14.0322	-11.968	-4.88314		8.45184	8.44927	6.2415	5.59405		-5.82802	6.65784	-1.26925	-2.9145		-3.99826	3.10133	2.69351	-0.915888		-3.19837	-3.10723	1.85146	2.03463		2.8309	3.74383	-2.7801	-2.83595
6.13	-14.1082	-14.1134	-11.7139	-4.69097		8.48387	8.48716	6.33748	5.46109		-5.85159	6.67937	-1.24077	-2.93326		-4.0558	3.15113	2.68829	-0.877053		-3.18983	-3.09472	1.87676	2.05714		2.78151	3.74911	-2.80641	-2.85419
6.14	-14.1912	-14.1978	-11.4605	-4.46982		8.52734	8.53303	6.41147	5.36133		-5.87506	6.703	-1.22017	-2.92213		-4.10889	3.20627	2.7284	-0.837594		-3.19238	-3.08931	1.89465	2.07389		2.72091	3.73607	-2.83412	-2.88037
6.15	-14.2725	-14.2818	-11.2423	-4.22674		8.56663	8.5711	6.50811	5.28393		-5.89713	6.72189	-1.19149	-2.9306		-4.17269	3.25926	2.70536	-0.765711		-3.19399	-3.07201	1.91713	2.0877		2.66466	3.74821	-2.86057	-2.90149
6.16	-14.3587	-14.3544	-10.9911	-4.02207		8.61226	8.60791	6.60955	5.1673		-5.92213	6.74822	-1.16876	-2.90831		-4.2375	3.32325	2.7367	-0.712521		-3.19571	-3.0618	1.93843	2.10658		2.61842	3.7449	-2.88756	-2.92375
6.17	-14.4329	-14.4433	-10.7328	-3.79738		8.64789	8.64369	6.68588	5.07347		-5.94663	6.76981	-1.1484	-2.90591		-4.27916	3.37741	2.72345	-0.650489		-3.19241	-3.05456	1.96255	2.126		2.58025	3.7328	-2.91813	-2.94833
6.18	-14.5132	-14.5179	-10.4456	-3.58343		8.67933	8.68113	6.76165	4.96842		-5.9687	6.79066	-1.15345	-2.89038		-4.34188	3.43772	2.66878	-0.605573		-3.19732	-3.05318	1.97559	2.14329		2.53569	3.70873	-2.9446	-2.97025
6.19	-14.595	-14.5992	-10.2164	-3.34835		8.71881	8.72085	6.85244	4.88614		-5.99277	6.81247	-1.12536	-2.88752		-4.39895	3.50089	2.63211	-0.555222		-3.20371	-3.05488	2.00552	2.15642		2.49493	3.70782	-2.97072	-2.98741
6.2	-14.6734	-14.6714	-10.0091	-3.1149		8.75976	8.75926	6.94388	4.79737		-6.02009	6.83742	-1.11339	-2.88888		-4.45752	3.55059	2.60802	-0.498337		-3.20586	-3.04555	2.03456	2.1717		2.47065	3.7016	-2.99246	-3.00696
6.21	-14.7528	-14.7413	-9.7477	-2.87319		8.78935	8.79543	7.00268	4.71602		-6.04542	6.871	-1.09893	-2.8783		-4.51843	3.61075	2.58098	-0.433928		-3.20864	-3.04429	2.06428	2.18344		2.45358	3.67412	-3.00724	-3.02133
6.22	-14.8231	-14.8195	-9.5182	-2.62333		8.82835	8.82872	7.06811	4.64399		-6.06995	6.89707	-1.07429	-2.85801		-4.57523	3.67353	2.55345	-0.326202		-3.19956	-3.04883	2.08277	2.20099		2.42949	3.67113	-3.02011	-3.03345
6.23	-14.8878	-14.893	-9.27947	-2.38283		8.86319	8.86302	7.13282	4.55762		-6.09111	6.91936	-1.04521	-2.85814		-4.62479	3.7394	2.50544	-0.243942		-3.20093	-3.0368	2.111	2.22304		2.42178	3.65158	-3.03524	-3.04749
6.24	-14.9525	-14.9546	-9.04007	-2.12835		8.90103	8.9052	7.19242	4.48405		-6.12292	6.94437	-1.02746	-2.84245		-4.69696	3.78929	2.44549	-0.152544		-3.20708	-3.03532	2.13744	2.23703		2.42178	3.64568	-3.04767	-3.05618
6.25	-15.0112	-15.0063	-8.80598	-1.89283		8.94124	8.94709	7.27337	4.4172		-6.14865	6.97145	-1.00567	-2.83517		-4.75651	3.86188	2.37402	-0.0566805		-3.21275	-3.03787	2.16952	2.25701		2.40442	3.61571	-3.0684	-3.07556
6.26	-15.0677	-15.074	-8.58593	-1.65602		8.98479	8.98709	7.30212	4.3856		-6.17266	7.00336	-0.996368	-2.81465		-4.81966	3.92153	2.3061	0.0157038		-3.22072	-3.03885	2.19	2.27981		2.41015	3.59319	-3.08171	-3.08794
6.27	-15.1219	-15.1191	-8.37093	-1.40239		9.01765	9.0204	7.34634	4.3089		-6.20805	7.03097	-0.991035	-2.79768		-4.87874	3.97751	2.23608	0.115416		-3.23073	-3.03666	2.21451	2.3065		2.41974	3.59545	-3.09222	-3.09484
6.28	-15.1727	-15.1671	-8.15777	-1.15222		9.05494	9.05334	7.41077	4.2626		-6.23217	7.05204	-0.997806	-2.78216		-4.931	4.02807	2.16755	0.197299		-3.2318	-3.03506	2.24454	2.32074		2.43855	3.59097	-3.09796	-3.08891
6.29	-15.2223	-15.2119	-7.94679	-0.899763		9.09094	9.08543	7.44635	4.21399		-6.25032	7.07926	-1.01145	-2.75505		-4.98426	4.0882	2.07073	0.289901		-3.22899	-3.03172	2.27114	2.34042		2.42795	3.57122	-3.11128	-3.09263
6.3	-15.2538	-15.2515	-7.71961	-0.660275		9.12961	9.12095	7.45064	4.135		-6.2793	7.09918	-0.995581	-2.73628		-5.04501	4.14281	1.98189	0.372006		-3.23154	-3.03165	2.29476	2.36136		2.45036	3.57048	-3.11741	-3.08861
6.31	-15.2798	-15.2852	-7.52287	-0.428039		9.15992	9.15968	7.47558	4.0824		-6.30058	7.12585	-1.00195	-2.71151		-5.10608	4.20453	1.92047	0.459843		-3.23302	-3.03869	2.31185	2.3728		2.46106	3.59318	-3.12031	-3.08383
6.32	-15.303	-15.3148	-7.34309	-0.184046		9.19964	9.19522	7.50566	4.05062		-6.32804	7.15831	-0.991479	-2.69332		-5.15591	4.25912	1.87233	0.558208		-3.23389	-3.04544	2.34086	2.39217		2.47951	3.60028	-3.1224	-3.08234
6.33	-15.3303	-15.3295	-7.11821	0.0508208		9.22883	9.23185	7.53626	4.00834		-6.35601	7.18566	-0.989392	-2.70122		-5.21832	4.32019	1.81453	0.670611		-3.22866	-3.05232	2.36197	2.41089		2.49472	3.59097	-3.12449	-3.0704
6.34	-15.3523	-15.3461	-6.96424	0.299178		9.26506	9.26447	7.55412	3.96368		-6.38185	7.20609	-1.01046	-2.70255		-5.27911	4.37569	1.68756	0.734226		-3.23021	-3.05649	2.37547	2.42586		2.50712	3.59806	-3.12501	-3.06554
6.35	-15.3641	-15.3584	-6.78313	0.525744		9.29975	9.30433	7.56688	3.94907		-6.40455	7.22953	-1.00795	-2.67913		-5.3392	4.42506	1.60412	0.832804		-3.23384	-3.06479	2.39367	2.44157		2.53496	3.59106	-3.12093	-3.06037
6.36	-15.3718	-15.3674	-6.5646	0.746083		9.33808	9.34571	7.59106	3.89951		-6.43116	7.25597	-1.01923	-2.66321		-5.39019	4.48823	1.48511	0.91581		-3.24127	-3.07351	2.4071	2.45796		2.57278	3.59273	-3.12257	-3.04649
6.37	-15.3717	-15.364	-6.40028	0.934096		9.37762	9.38303	7.57577	3.86189		-6.45583	7.28036	-1.06815	-2.65285		-5.44381	4.5371	1.37947	1.0395		-3.24847	-3.07878	2.42277	2.48153		2.6242	3.59761	-3.11817	-3.03148
6.38	-15.3586	-15.3596	-6.21617	1.17714		9.41794	9.41809	7.5844	3.82456		-6.47679	7.30232	-1.05557	-2.61648		-5.49093	4.58489	1.2685	1.14644		-3.24719	-3.08708	2.44471	2.51077		2.66234	3.6223	-3.10308	-3.0148
6.39	-15.3507	-15.3493	-6.03774	1.40049		9.45871	9.45545	7.58132	3.77658		-6.5001	7.32877	-1.07072	-2.61797		-5.53474	4.63847	1.16053	1.24119		-3.24842	-3.09494	2.46814	2.5322		2.70066	3.6239	-3.08615	-2.99609
6.4	-15.335	-15.3313	-5.84926	1.60192		9.49455	9.493	7.58389	3.73653		-6.52226	7.34368	-1.06121	-2.62125		-5.57761	4.68203	1.07527	1.36508		-3.25067	-3.09976	2.48178	2.55358		2.75552	3.62002	-3.07238	-2.97065
6.41	-15.3107	-15.3173	-5.70811	1.80847		9.53303	9.52644	7.55303	3.6774		-6.53992	7.35949	-1.06687	-2.63528		-5.62452	4.7246	0.974655	1.45113		-3.25322	-3.11375	2.49877	2.57476		2.80068	3.63834	-3.058	-2.94604
6.42	-15.2879	-15.2928	-5.51742	2.03159		9.56908	9.56649	7.5387	3.65732		-6.55916	7.38176	-1.05837	-2.66735		-5.67092	4.76932	0.87053	1.5206		-3.24271	-3.11739	2.51601	2.60276		2.84943	3.64363	-3.03631	-2.92378
6.43	-15.2585	-15.2545	-5.31466	2.25403		9.60484	9.60759	7.52054	3.65039		-6.57739	7.39861	-1.02625	-2.65416		-5.71818	4.81946	0.808285	1.60708		-3.23848	-3.12393	2.53575	2.63163		2.89609	3.65295	-3.01725	-2.91468
6.44	-15.2187	-15.2212	-5.10875	2.44931		9.65758	9.64785	7.5017	3.61592		-6.59307	7.42324	-1.02693	-2.67352		-5.76255	4.86389	0.704915	1.65905		-3.23842	-3.13862	2.54912	2.65201		2.93944	3.66892	-2.99518	-2.89575
6.45	-15.1748	-15.1754	-4.95265	2.64111		9.69425	9.68286	7.48306	3.59123		-6.61089	7.44332	-1.03008	-2.67231		-5.80384	4.91288	0.625737	1.74071		-3.23022	-3.15224	2.57466	2.67653		2.98365	3.68593	-2.96827	-2.87239
6.46	-15.12	-15.1261	-4.77734	2.80884		9.72576	9.72526	7.44079	3.57444		-6.62552	7.46017	-1.07508	-2.7176		-5.83649	4.93951	0.518074	1.81285		-3.22633	-3.16143	2.58453	2.70206		3.03625	3.68494	-2.93213	-2.84919
6.47	-15.0611	-15.0682	-4.60331	2.97383		9.76425	9.76192	7.40402	3.56204		-6.63664	7.47025	-1.08564	-2.74392		-5.86656	4.96873	0.433638	1.91026		-3.2156	-3.16558	2.59751	2.72628		3.07727	3.71624	-2.89933	-2.82781
6.48	-14.9947	-15.0051	-4.4666	3.15429		9.80315	9.80683	7.36136	3.54421		-6.65122	7.47504	-1.08538	-2.76695		-5.8972	5.0105	0.361929	1.97869		-3.20519	-3.16802	2.61444	2.75366		3.12451	3.73324	-2.86926	-2.80426
6.49	-14.923	-14.9364	-4.31134	3.31625		9.83386	9.84191	7.32005	3.51236		-6.66312	7.48522	-1.12444	-2.80363		-5.93652	5.04051	0.258498	2.06697		-3.19238	-3.16962	2.62615	2.7812		3.16534	3.74025	-2.84331	-2.77624
6.5	-14.864	-14.8679	-4.18135	3.46934		9.87738	9.87875	7.26551	3.46801		-6.67504	7.49643	-1.12837	-2.84133		-5.96822	5.07743	0.198706	2.11852		-3.18452	-3.17005	2.63015	2.80495		3.22117	3.7499	-2.80449	-2.75285
6.51	-14.7953	-14.7888	-3.99487	3.60747		9.91338	9.91962	7.22994	3.44673		-6.69453	7.50748	-1.14619	-2.88203		-6.01063	5.10732	0.124305	2.17425		-3.16571	-3.17291	2.63489	2.83547		3.27694	3.7766	-2.7656	-2.72446
6.52	-14.7168	-14.708	-3.82064	3.75873		9.95088	9.95507	7.13953	3.41456		-6.69059	7.51139	-1.15038	-2.92242		-6.03019	5.12492	0.0569076	2.23388		-3.16163	-3.17586	2.63685	2.86262		3.3224	3.77913	-2.72608	-2.69596
6.53	-14.621	-14.6134	-3.69927	3.88132		9.98319	9.98679	7.07198	3.3831		-6.70053	7.51972	-1.15043	-2.98138		-6.04967	5.14808	-0.0112048	2.25419		-3.14325	-3.17471	2.64349	2.89143		3.36825	3.78174	-2.68339	-2.66421
6.54	-14.5277	-14.5265	-3.56352	4.02209		10.0236	10.0264	6.98386	3.38882		-6.70305	7.53475	-1.1368	-3.02764		-6.07034	5.17602	-0.039437	2.29385		-3.12632	-3.17637	2.65075	2.92384		3.43305	3.79284	-2.63707	-2.64142
6.55	-14.4255	-14.4214	-3.43702	4.15319		10.0641	10.0622	6.90471	3.3735		-6.70716	7.53443	-1.11844	-3.07452		-6.09503	5.1961	-0.10608	2.35167		-3.11516	-3.16017	2.65262	2.95082		3.47757	3.81393	-2.58978	-2.62185
6.56	-14.3202	-14.311	-3.28041	4.24218		10.0933	10.0979	6.78808	3.32122		-6.70533	7.53496	-1.09911	-3.13986		-6.11626	5.21335	-0.130232	2.39271		-3.10208	-3.15913	2.65076	2.97945		3.51632	3.82966	-2.53778	-2.59591
6.57	-14.2003	-14.2028	-3.16488	4.33711		10.1269	10.1211	6.68898	3.28674		-6.70132	7.52757	-1.08141	-3.18424		-6.12755	5.23229	-0.12237	2.40511		-3.0853	-3.14663	2.65378	3.01721		3.56272	3.83252	-2.49737	-2.57063
6.58	-14.0891	-14.0934	-3.03931	4.43998		10.1557	10.152	6.59594	3.2372		-6.6992	7.5257	-1.0796	-3.22142		-6.13804	5.2352	-0.169272	2.41496		-3.0713	-3.14737	2.65571	3.04909		3.62667	3.84199	-2.44716	-2.54625
6.59	-13.9694	-13.9689	-2.88553	4.55294		10.1885	10.1846	6.50685	3.19784		-6.69589	7.5263	-1.07452	-3.27565		-6.14816	5.23386	-0.171547	2.46198		-3.04796	-3.14428	2.65003	3.08102		3.67841	3.84015	-2.40001	-2.5145
6.6	-13.8538	-13.8481	-2.75135	4.66448		10.2205	10.2198	6.40893	3.1474		-6.68697	7.51978	-1.08145	-3.32385		-6.15281	5.24388	-0.202106	2.44828		-3.02525	-3.1434	2.66099	3.10622		3.71783	3.86287	-2.3543	-2.4811
6.61	-13.7214	-13.7206	-2.5986	4.74905		10.251	10.251	6.34331	3.0873		-6.67651	7.50612	-1.07218	-3.38474		-6.15145	5.24192	-0.216447	2.44704		-3.01023	-3.13747	2.66211	3.1308		3.77661	3.86943	-2.30009	-2.45238
6.62	-13.5939	-13.5874	-2.44914	4.80776		10.2821	10.2807	6.25955	3.04506		-6.66637	7.49183	-1.04829	-3.46342		-6.15164	5.23969	-0.199828	2.44376		-2.98628	-3.13945	2.65553	3.14816		3.82142	3.87665	-2.2452	-2.42252
6.63	-13.456	-13.4583	-2.30913	4.878		10.3169	10.3068	6.17174	2.97906		-6.65207	7.4839	-1.06645	-3.52443		-6.15718	5.2537	-0.187835	2.42023		-2.97123	-3.13185	2.65286	3.18447		3.85688	3.91291	-2.18636	-2.40146
6.64	-13.3213	-13.3297	-2.18271	4.91691		10.3415	10.3376	6.0838	2.92786		-6.63926	7.46078	-1.09435	-3.62314		-6.14728	5.24178	-0.220624	2.4039		-2.95489	-3.11748	2.63939	3.21063		3.89441	3.91855	-2.13866	-2.36513
6.65	-13.1819	-13.1895	-2.06221	4.98397		10.3616	10.3634	5.98339	2.88037		-6.62488	7.44446	-1.10345	-3.69718		-6.14188	5.23936	-0.211741	2.38469		-2.94299	-3.11321	2.63345	3.23448		3.93295	3.92017	-2.10256	-2.33727
6.66	-13.0437	-13.0491	-1.91825	5.04025		10.3786	10.3879	5.91506	2.81666		-6.60322	7.43129	-1.0939	-3.78601		-6.12809	5.23459	-0.183959	2.36684		-2.92598	-3.10858	2.62452	3.26621		3.98363	3.93899	-2.05397	-2.31154
6.67	-12.8929	-12.8951	-1.74629	5.12074		10.4037	10.4072	5.82716	2.75836		-6.58169	7.39848	-1.09512	-3.84323		-6.12115	5.21036	-0.136554	2.32706		-2.90595	-3.0963	2.61785	3.29269		4.03466	3.97432	-2.01297	-2.2882
6.68	-12.7415	-12.7509	-1.64377	5.18433		10.4258	10.4335	5.72201	2.70738		-6.55839	7.37542	-1.0942	-3.92794		-6.10028	5.20518	-0.104141	2.30253		-2.88768	-3.07638	2.61276	3.32069		4.07438	3.98768	-1.96292	-2.25603
6.69	-12.5978	-12.5881	-1.49624	5.21964		10.444	10.4524	5.60066	2.6572		-6.53017	7.35386	-1.13892	-4.02015		-6.08434	5.19205	-0.0806232	2.2558		-2.87365	-3.0759	2.60763	3.34646		4.12112	3.98806	-1.90708	-2.2318
6.7	-12.4447	-12.4335	-1.39697	5.29897		10.4664	10.4613	5.48847	2.58311		-6.49238	7.3211	-1.16393	-4.08889		-6.06729	5.16866	-0.0463342	2.19543		-2.85774	-3.06311	2.5938	3.37439		4.16039	4.00612	-1.85966	-2.20976
6.71	-12.2872	-12.2783	-1.2603	5.35537		10.4817	10.4757	5.39496	2.53013		-6.45072	7.28366	-1.16014	-4.19782		-6.0349	5.14582	-0.0134902	2.13734		-2.85146	-3.04777	2.58007	3.39254		4.18213	4.04079	-1.81693	-2.18486
6.72	-12.1281	-12.1171	-1.12655	5.41105		10.4866	10.4931	5.31192	2.49351		-6.42029	7.2442	-1.15126	-4.28282		-6.00582	5.12392	0.0167184	2.0926		-2.83964	-3.03883	2.56665	3.41648		4.21895	4.0642	-1.76965	-2.16362
6.73	-11.9622	-11.9594	-1.02092	5.46827		10.5044	10.5049	5.17881	2.44635		-6.38306	7.20895	-1.19817	-4.36357		-5.98005	5.09679	0.0427758	2.05161		-2.82466	-3.02638	2.55658	3.43357		4.25752	4.09567	-1.71885	-2.13585
6.74	-11.7965	-11.7961	-0.920312	5.48828		10.5144	10.5181	5.05739	2.38029		-6.34348	7.17054	-1.21526	-4.42821		-5.95739	5.0637	0.081454	2.01823		-2.81736	-3.02241	2.54181	3.44505		4.2917	4.15374	-1.67524	-2.11106
6.75	-11.6271	-11.6307	-0.80808	5.56391		10.5267	10.5206	4.96329	2.32559		-6.29403	7.12339	-1.21849	-4.51752		-5.93094	5.03036	0.117227	1.9953		-2.8033	-3.01141	2.52245	3.46099		4.32131	4.18771	-1.63671	-2.0904
6.76	-11.4567	-11.4709	-0.681953	5.66009		10.5349	10.5259	4.85122	2.257		-6.24957	7.07662	-1.22422	-4.60336		-5.90091	4.99219	0.158027	1.9741		-2.78871	-3.00384	2.51012	3.46771		4.36935	4.20455	-1.60063	-2.06681
6.77	-11.2928	-11.2992	-0.569028	5.71878		10.537	10.5428	4.7414	2.18696		-6.20689	7.03422	-1.26328	-4.67906		-5.87111	4.95715	0.206245	1.91665		-2.76958	-2.98819	2.49469	3.47676		4.4165	4.22012	-1.56732	-2.03767
6.78	-11.1192	-11.1246	-0.470609	5.78057		10.5465	10.5369	4.63559	2.135		-6.15272	6.97902	-1.26441	-4.75251		-5.82491	4.91456	0.267051	1.87704		-2.75743	-2.97605	2.48604	3.48572		4.4377	4.26174	-1.52788	-2.00476
6.79	-10.9533	-10.9464	-0.316984	5.84323		10.5466	10.5435	4.52985	2.08937		-6.10741	6.9235	-1.27137	-4.8453		-5.77958	4.8735	0.333798	1.84256		-2.7506	-2.9605	2.46273	3.50065		4.48858	4.29737	-1.49801	-1.98327
6.8	-10.7773	-10.7666	-0.107775	5.90263		10.5432	10.5456	4.43032	2.05588		-6.05561	6.87055	-1.24744	-4.91843		-5.73909	4.83184	0.414488	1.79511		-2.746	-2.94264	2.44376	3.50726		4.51545	4.32208	-1.47019	-1.95482
6.81	-10.5907	-10.5886	0.0210252	5.97324		10.5452	10.5432	4.35939	2.02284		-6.00165	6.81128	-1.25679	-4.99658		-5.68881	4.7821	0.451537	1.75438		-2.73532	-2.93301	2.43317	3.52001		4.54294	4.35586	-1.44251	-1.92741
6.82	-10.4099	-10.4064	0.140879	6.04472		10.5452	10.5513	4.25373	2.00002		-5.9425	6.76138	-1.26608	-5.08745		-5.64102	4.75001	0.49864	1.70058		-2.71559	-2.91901	2.42099	3.52484		4.57368	4.38582	-1.42108	-1.89984
6.83	-10.2232	-10.2295	0.306609	6.13551		10.5405	10.5403	4.1484	1.93916		-5.8734	6.69764	-1.2787	-5.16947		-5.59265	4.69609	0.586207	1.65417		-2.70537	-2.92077	2.409	3.52672		4.61112	4.43011	-1.3904	-1.87748
6.84	-10.0431	-10.0433	0.392753	6.20438		10.5381	10.5433	4.08705	1.90655		-5.81754	6.64122	-1.28136	-5.25332		-5.55387	4.64292	0.62193	1.62824		-2.69113	-2.91423	2.39613	3.53131		4.64394	4.47436	-1.36353	-1.84916
6.85	-9.85046	-9.85806	0.558904	6.27996		10.5401	10.5381	4.01775	1.84952		-5.7489	6.58588	-1.29106	-5.32543		-5.49545	4.59668	0.690025	1.57688		-2.67663	-2.90197	2.37968	3.52713		4.68063	4.53315	-1.33935	-1.82348
6.86	-9.66109	-9.67464	0.662023	6.33994		10.5309	10.5334	3.92493	1.81827		-5.68261	6.52008	-1.31975	-5.39022		-5.43036	4.53676	0.703764	1.55572		-2.66856	-2.89368	2.36538	3.52756		4.7215	4.58753	-1.31621	-1.79417
6.87	-9.48408	-9.48181	0.804332	6.41604		10.5249	10.5315	3.83844	1.77348		-5.61573	6.45043	-1.3077	-5.46277		-5.37168	4.48226	0.755761	1.53215		-2.66268	-2.87744	2.34634	3.52335		4.75668	4.63045	-1.30059	-1.76744
6.88	-9.28988	-9.28846	0.92603	6.51375		10.5178	10.5239	3.75331	1.7358		-5.54844	6.3828	-1.3354	-5.52322		-5.32201	4.42839	0.783658	1.49914		-2.66337	-2.87802	2.33339	3.51095		4.78861	4.67148	-1.27916	-1.74483
6.89	-9.10546	-9.09819	1.04414	6.62399		10.5118	10.5107	3.66521	1.71361		-5.4881	6.30904	-1.36132	-5.5747		-5.27454	4.37311	0.799814	1.48304		-2.65119	-2.85819	2.3306	3.50344		4.82648	4.71558	-1.25579	-1.72196
6.9	-8.91067	-8.91171	1.14531	6.72715		10.5054	10.5022	3.59623	1.69884		-5.41775	6.24133	-1.3852	-5.63479		-5.2179	4.31512	0.806685	1.39857		-2.64177	-2.85613	2.3097	3.48825		4.84851	4.75181	-1.24293	-1.69358
6.91	-8.7146	-8.70839	1.26168	6.83315		10.4929	10.4933	3.5387	1.69129		-5.34732	6.17312	-1.38053	-5.69338		-5.15671	4.25711	0.826134	1.38766		-2.64129	-2.8446	2.2919	3.47486		4.88049	4.79892	-1.22167	-1.66492
6.92	-8.51816	-8.51957	1.39368	6.89601		10.4867	10.4811	3.4459	1.68108		-5.28146	6.10541	-1.37836	-5.73687		-5.09902	4.20107	0.862609	1.3628		-2.62537	-2.83894	2.27939	3.45869		4.90033	4.86533	-1.21298	-1.62261
6.93	-8.31619	-8.32144	1.48799	7.00687		10.4835	10.4733	3.37622	1.654		-5.20856	6.03301	-1.42329	-5.7781		-5.0517	4.14882	0.886793	1.28656		-2.61624	-2.83127	2.27282	3.44502		4.94253	4.91172	-1.1989	-1.59073
6.94	-8.11522	-8.12326	1.62013	7.08696		10.4731	10.466	3.3188	1.64407		-5.14181	5.96467	-1.44055	-5.81337		-4.99583	4.08769	0.903115	1.26314		-2.61418	-2.8214	2.25723	3.42969		4.99057	4.94043	-1.18368	-1.5549
6.95	-7.91772	-7.91494	1.74815	7.1841		10.4619	10.4607	3.25032	1.63695		-5.07239	5.90236	-1.45565	-5.84681		-4.93502	4.02423	0.954615	1.23941		-2.60238	-2.80428	2.24296	3.40897		5.01423	4.99337	-1.1691	-1.5172
6.96	-7.71319	-7.70984	1.85954	7.31514		10.454	10.4474	3.18923	1.64473		-4.99826	5.82702	-1.45712	-5.87375		-4.87535	3.97321	0.978083	1.20617		-2.58945	-2.79869	2.22927	3.37966		5.05108	5.04778	-1.15129	-1.48284
6.97	-7.50704	-7.50713	1.96928	7.40565		10.4369	10.4417	3.11325	1.64504		-4.92718	5.76267	-1.44805	-5.89225		-4.80349	3.9189	1.0055	1.20307		-2.57221	-2.78544	2.22018	3.36996		5.07359	5.10708	-1.13899	-1.44733
6.98	-7.30546	-7.30232	2.09873	7.51666		10.4178	10.4275	3.06414	1.63589		-4.85448	5.68048	-1.44348	-5.89005		-4.74465	3.84814	1.00155	1.17509		-2.55287	-2.77944	2.20969	3.33966		5.11031	5.14062	-1.12692	-1.41061
6.99	-7.09388	-7.09978	2.21296	7.62073		10.4101	10.4105	3.02674	1.63561		-4.78703	5.61127	-1.44948	-5.87985		-4.67873	3.77887	0.985838	1.1741		-2.53576	-2.76786	2.19005	3.31812		5.14725	5.1811	-1.10736	-1.3684
7	-6.89299	-6.89767	2.33848	7.72491		10.391	10.4004	2.96577	1.63371		-4.72041	5.53095	-1.46637	-5.89916		-4.61744	3.71	1.01953	1.14764		-2.5136	-2.75264	2.18766	3.28704		5.18439	5.23203	-1.08677	-1.31941
7.01	-6.68359	-6.68875	2.49221	7.83684		10.3773	10.3799	2.93325	1.66285		-4.64477	5.46558	-1.4523	-5.89646		-4.54851	3.64927	1.01296	1.16169		-2.49847	-2.74218	2.1817	3.25511		5.22268	5.26911	-1.0556	-1.27965
7.02	-6.47465	-6.47755	2.61848	7.9769		10.3587	10.3652	2.90851	1.6888		-4.56835	5.39484	-1.4185	-5.88148		-4.48422	3.58182	1.02936	1.14367		-2.47901	-2.73101	2.17504	3.23354		5.26141	5.31048	-1.03348	-1.23824
7.03	-6.27009	-6.27031	2.73458	8.09199		10.3487	10.3505	2.88417	1.70237		-4.50173	5.32763	-1.39169	-5.88265		-4.4188	3.5193	1.05224	1.12104		-2.45807	-2.72529	2.17286	3.19997		5.2952	5.35848	-1.01853	-1.19623
7.04	-6.0697	-6.05485	2.86133	8.22398		10.3367	10.3302	2.85906	1.71665		-4.43634	5.25514	-1.37419	-5.85326		-4.35933	3.45813	1.06056	1.12091		-2.44431	-2.71168	2.17073	3.16778		5.33517	5.42459	-0.99145	-1.15633
7.05	-5.85614	-5.84397	3.01084	8.36739		10.3208	10.3102	2.83339	1.74766		-4.36812	5.18526	-1.37789	-5.83299		-4.2902	3.39378	1.02616	1.106		-2.42239	-2.69107	2.16862	3.12882		5.36584	5.4558	-0.970253	-1.116
7.06	-5.64157	-5.63453	3.1353	8.51711		10.3042	10.2935	2.79476	1.76839		-4.2912	5.1215	-1.35531	-5.79805		-4.22975	3.33359	1.02551	1.1171		-2.40499	-2.66758	2.16167	3.09142		5.39465	5.47087	-0.946229	-1.08114
7.07	-5.42127	-5.42291	3.29438	8.64748		10.2827	10.2733	2.77047	1.82216		-4.22131	5.04813	-1.32069	-5.75622		-4.16908	3.26383	1.0468	1.10486		-2.38538	-2.64668	2.15776	3.0555		5.43771	5.52992	-0.921887	-1.03749
7.08	-5.20104	-5.2019	3.45072	8.7819		10.2632	10.257	2.75584	1.85933		-4.15857	4.98278	-1.29048	-5.7054		-4.11253	3.20008	1.0702	1.08684		-2.35825	-2.62387	2.15191	3.02053		5.48247	5.59	-0.898292	-0.99091
7.09	-4.97857	-4.98627	3.56017	8.96832		10.2426	10.2449	2.74534	1.90287		-4.08389	4.91203	-1.22405	-5.65059		-4.04841	3.14172	1.11272	1.06469		-2.31903	-2.59745	2.15119	2.98148		5.51432	5.64362	-0.873462	-0.939491
7.1	-4.76353	-4.76387	3.73813	9.10622		10.2182	10.2295	2.74489	1.95311		-4.01975	4.84761	-1.18942	-5.58871		-3.98991	3.07389	1.13143	1.08415		-2.2903	-2.56064	2.15533	2.94764		5.56443	5.69218	-0.848552	-0.892221
7.11	-4.54444	-4.54705	3.90042	9.27812		10.1933	10.2071	2.73384	2.00988		-3.95499	4.78117	-1.12637	-5.53811		-3.93036	3.01602	1.17107	1.10255		-2.26246	-2.52803	2.15156	2.90784		5.60581	5.73417	-0.823076	-0.843359
7.12	-4.32831	-4.33181	4.05559	9.42226		10.1766	10.1844	2.7155	2.04385		-3.8894	4.7181	-1.08389	-5.45793		-3.86373	2.96678	1.25358	1.08572		-2.23029	-2.49424	2.1537	2.8603		5.66004	5.7816	-0.799077	-0.794305
7.13	-4.10715	-4.11124	4.22199	9.58024		10.1578	10.1591	2.71626	2.13281		-3.82959	4.65315	-1.03224	-5.36203		-3.80068	2.91993	1.29508	1.07525		-2.20057	-2.47161	2.15365	2.81741		5.71464	5.8055	-0.770606	-0.747305
7.14	-3.88744	-3.88648	4.36476	9.74543		10.1337	10.1294	2.71735	2.18535		-3.77088	4.59715	-0.964567	-5.30176		-3.75683	2.86705	1.30576	1.05139		-2.16984	-2.43372	2.15871	2.77558		5.78023	5.85423	-0.735691	-0.695166
7.15	-3.66783	-3.66495	4.57954	9.92179		10.114	10.1052	2.70667	2.242		-3.71371	4.53902	-0.901354	-5.21787		-3.69989	2.80546	1.36386	0.99485		-2.11884	-2.40344	2.17078	2.73018		5.83274	5.89651	-0.700203	-0.648676
7.16	-3.44612	-3.43257	4.75308	10.0899		10.0814	10.0865	2.71444	2.32008		-3.65852	4.47914	-0.863952	-5.14882		-3.6453	2.74751	1.38151	0.979957		-2.0804	-2.36244	2.17416	2.68845		5.89972	5.9383	-0.665739	-0.605675
7.17	-3.21616	-3.21102	4.95757	10.2521		10.0613	10.0653	2.75378	2.38838		-3.5992	4.42363	-0.810017	-5.06049		-3.59999	2.69835	1.42846	0.936671		-2.04317	-2.32129	2.18399	2.63888		5.95057	5.96662	-0.632383	-0.553031
7.18	-2.98608	-2.98623	5.11757	10.4543		10.0375	10.0398	2.76612	2.47776		-3.54121	4.3739	-0.732886	-4.95715		-3.54859	2.65414	1.50417	0.940037		-2	-2.28952	2.1922	2.59205		6.01373	6.00467	-0.5964	-0.511371
7.19	-2.7593	-2.75648	5.28692	10.6287		10.0076	10.0081	2.76482	2.54646		-3.48745	4.32331	-0.679926	-4.87598		-3.49745	2.60373	1.55354	0.931416		-1.96013	-2.24432	2.19808	2.55235		6.07128	6.04209	-0.565301	-0.463876
7.2	-2.52912	-2.5388	5.51174	10.8148		9.97495	9.97875	2.75705	2.63474		-3.43941	4.27303	-0.61827	-4.76946		-3.45062	2.56734	1.64788	0.909722		-1.91359	-2.19682	2.20502	2.50434		6.13396	6.07573	-0.534882	-0.412881
7.21	-2.30377	-2.31622	5.67668	11.0118		9.94531	9.94584	2.76927	2.6989		-3.3921	4.21263	-0.546032	-4.65964		-3.41514	2.52447	1.70737	0.901874		-1.85827	-2.14231	2.21285	2.45878		6.18732	6.111	-0.504013	-0.371964
7.22	-2.07843	-2.08722	5.87766	11.1879		9.91811	9.91335	2.80111	2.77579		-3.34276	4.16422	-0.479665	-4.54224		-3.37472	2.47881	1.75528	0.844761		-1.81501	-2.08028	2.2285	2.40977		6.25941	6.15895	-0.469087	-0.323697
7.23	-1.85882	-1.84981	6.07987	11.3653		9.89126	9.88965	2.82934	2.8705		-3.29331	4.12309	-0.421848	-4.42745		-3.34376	2.44318	1.83444	0.802226		-1.76083	-2.03898	2.23391	2.3649		6.33201	6.18964	-0.42761	-0.276898
7.24	-1.62454	-1.62213	6.27859	11.5975		9.85649	9.85247	2.86852	2.96112		-3.24787	4.07671	-0.366249	-4.30015		-3.30791	2.40711	1.93001	0.796806		-1.70432	-1.97815	2.23939	2.32451		6.38729	6.21124	-0.387558	-0.229657
7.25	-1.39783	-1.39794	6.47023	11.7889		9.81679	9.81379	2.87543	3.01907		-3.21115	4.0357	-0.287788	-4.21383		-3.26954	2.36616	2.05862	0.742034		-1.65545	-1.91603	2.24343	2.27725		6.47138	6.25216	-0.344115	-0.181252
7.26	-1.16431	-1.16174	6.68883	11.9868		9.78165	9.77973	2.87589	3.07493		-3.17844	3.99159	-0.205361	-4.09728		-3.23613	2.33549	2.14995	0.716514		-1.6003	-1.85775	2.25152	2.22819		6.54561	6.296	-0.310212	-0.129662
[truncated: 24 more rows]

[truncated: 15 more sheets: Fig 7, Fig.8, Fig 9, Fig.10 c,d,e left, Fig.10 c,d,e right, Fig. S2, Fig S5b, c, f, g, Fig. S5d, e, h, i, Fig.S6b, Fig. S7a, Fig. S7b, Fig. S8, Fig. S9, Fig. S10, Fig.S11]
